# Supplementary material for: A GPCR-based yeast biosensor for biomedical, biotechnological, and point-of-use cannabinoid determination
Source: Nat Commun. 2022 Jun 27;13:3664. doi: 10.1038/s41467-022-31357-6 (PMC9237071; doi:10.1038/s41467-022-31357-6)
Supplement: Supplementary file 4 — Source Data [file 41467_2022_31357_MOESM4_ESM.xlsx]

## Sheet: Fig 2
Source data for
Fig 2A (1/2)
	KM201	Fluorescence (RFU)
	[CP55940] (M)	1	2	3	µ	σ
	1e-06	32.398	31.461	29.814	31.2243	1.30816
	5.6e-07	31.763	32.507	32.94	32.4033	0.595309
	3.2e-07	32.659	31.595	33.674	32.6427	1.0396
	1.8e-07	33.498	32.061	33.66	33.073	0.880153
	1e-07	31.566	32.44	34.408	32.8047	1.45567
	5.6e-08	33.25	31.098	33.045	32.4643	1.18771
	3.2e-08	32.513	31.375	33.517	32.4683	1.0717
	1.8e-08	33.15	31.202	33.719	32.6903	1.31996
	1e-08	31.894	30.431	34.415	32.2467	2.01528
	5.6e-09	33.454	31.128	33.992	32.858	1.52218
	3.2e-09	32.933	32.231	33.861	33.0083	0.817607
	1.8e-09	33.521	31.227	33.206	32.6513	1.24352
	1e-09	33.36	32.462	33.696	33.1727	0.637973
	5.6e-10	33.099	32.485	31.906	32.4967	0.596586
	3.2e-10	32.573	31.841	32.301	32.2383	0.370002
	1.8e-10	31.633	31.123	33.428	32.0613	1.21073
	1e-10	32.34	31.641	32.134	32.0383	0.359186
	5.6e-11	29.841	30.597	29.183	29.8737	0.707566
	3.2e-11	30.841	29.89	29.546	30.0923	0.670791
	1.8e-11	29.592	30.679	29.507	29.926	0.653501
	1e-11	29.374	30.079	30.076	29.843	0.406169
	KM202	Fluorescence (RFU)
	[CP55940] (M)	1	2	3	µ	σ
	1e-06	499.752	536.899	536.946	524.532	21.4604
	5.6e-07	620.886	634.747	624.289	626.641	7.22354
	3.2e-07	553.692	586.932	581.281	573.968	17.7857
	1.8e-07	510.305	530.901	574.075	538.427	32.5443
	1e-07	489.09	495.948	454.115	479.718	22.4361
	5.6e-08	424.904	452.739	451.24	442.961	15.6558
	3.2e-08	420.971	411.406	399.748	410.708	10.6287
	1.8e-08	314.48	325.911	333.628	324.673	9.63384
	1e-08	283.449	276.822	286.107	282.126	4.78179
	5.6e-09	223.982	213.542	179.496	205.673	23.2634
	3.2e-09	165.77	162.317	143.813	157.3	11.807
	1.8e-09	125.775	118.766	132.284	125.608	6.76054
	1e-09	81.323	77.285	84.504	81.0373	3.61797
	5.6e-10	60.855	58.153	60.433	59.8137	1.45358
	3.2e-10	47.442	47.249	46.18	46.957	0.679786
	1.8e-10	40.708	42.041	41.308	41.3523	0.667605
	1e-10	37.618	38.155	39.092	38.2883	0.745991
	5.6e-11	37.864	39.046	36.843	37.9177	1.10248
	3.2e-11	36.692	39.791	37.093	37.8587	1.68542
	1.8e-11	36.499	38.941	36.84	37.4267	1.32249
	1e-11	35.323	37.128	35.339	35.93	1.03753
	EC50= 15.00 ± 1.53 nM		LOD	56 pM	SNR	17.7
Source data for
Fig 2A (2/2)
	KM203	Fluorescence (RFU)
	[CP55940] (M)	1	2	3	µ	σ
	1e-06	783.215	826.64	758.713	789.523	34.4
	5.6e-07	901.902	861.211	747.671	836.928	79.9315
	3.2e-07	820.285	768.777	678.71	755.924	71.6573
	1.8e-07	716.549	672.787	652.165	680.5	32.8778
	1e-07	700.239	641.484	615.204	652.309	43.5388
	5.6e-08	623.878	651.453	596.633	623.988	27.4102
	3.2e-08	592.626	611.495	575.188	593.103	18.1582
	1.8e-08	554.32	565.608	540.548	553.492	12.5505
	1e-08	463.844	482.306	481.312	475.821	10.384
	5.6e-09	394.701	402.692	408.812	402.068	7.07614
	3.2e-09	289.712	316.886	297.593	301.397	13.9807
	1.8e-09	263.436	248.127	263.747	258.437	8.92979
	1e-09	179.469	160.105	180.528	173.367	11.4977
	5.6e-10	122.575	121.229	142.945	128.916	12.1678
	3.2e-10	91.818	89	103.881	94.8997	7.90465
	1.8e-10	77.33	72.041	69.271	72.8807	4.09459
	1e-10	55.081	53.211	55.573	54.6217	1.24619
	5.6e-11	49.689	53.659	53.161	52.1697	2.1627
	3.2e-11	45.844	45.726	47.295	46.2883	0.873793
	1.8e-11	44.833	45.363	43.849	44.6817	0.768261
	1e-11	43.228	41.432	41.522	42.0607	1.01194
	EC50= 4.64 ± 0.44 nM		LOD	10pM	SNR	20.1
Source data for
Fig 2B (1/2)
	KM201	Fluorescence (RFU)
	[THC] (M)	1	2	3	µ	σ
	0.0001	36.377	36.494	35.798	36.223	0.372681
	5.6e-05	36.127	35.496	36.551	36.058	0.530874
	3.2e-05	35.183	35.327	35.25	35.2533	0.0720578
	1.8e-05	34.992	35.83	34.186	35.0027	0.822052
	1e-05	35.899	34.549	35.983	35.477	0.804768
	5.6e-06	35.719	35.466	34.693	35.2927	0.534511
	3.2e-06	34.963	35.118	35.158	35.0797	0.102997
	1.8e-06	35.347	36.059	35.085	35.497	0.504028
	1e-06	35.645	35.513	35.144	35.434	0.259675
	5.6e-07	35.645	36.103	34.782	35.51	0.670767
	3.2e-07	35.577	35.728	38.162	36.489	1.45083
	1.8e-07	36.388	35.495	36.668	36.1837	0.612614
	1e-07	35.444	34.835	37.145	35.808	1.19725
	5.6e-08	35.44	36.671	35.256	35.789	0.769355
	3.2e-08	34.505	35.896	35.744	35.3817	0.76301
	1.8e-08	35.456	36.645	36.007	36.036	0.59503
	1e-08	35.048	36.46	36.503	36.0037	0.827911
	5.6e-09	36.715	35.477	34.62	35.604	1.05326
	3.2e-09	36.976	35.939	35.038	35.9843	0.969795
	1.8e-09	36.983	38.006	35.662	36.8837	1.17515
	1e-09	35.852	38.785	35.698	36.7783	1.73953
	KM202	Fluorescence (RFU)
	[THC] (M)	1	2	3	µ	σ
	0.0001	114.531	120.94	122.353	119.275	4.16844
	5.6e-05	135.701	149.317	139.789	141.602	6.98677
	3.2e-05	131.729	134.783	135.26	133.924	1.91583
	1.8e-05	135.088	132.545	142.117	136.583	4.95811
	1e-05	137.604	142.502	147.39	142.499	4.893
	5.6e-06	121.415	116.141	136.387	124.648	10.503
	3.2e-06	105.884	93.46	103.976	101.107	6.69057
	1.8e-06	81.79	86.575	83.15	83.8383	2.46565
	1e-06	72.342	74.01	66.149	70.8337	4.14188
	5.6e-07	52.562	54.323	53.814	53.5663	0.906247
	3.2e-07	47.245	47.708	50.668	48.5403	1.8571
	1.8e-07	41.545	41.959	44.441	42.6483	1.56623
	1e-07	38.05	39.604	38.999	38.8843	0.78332
	5.6e-08	35.445	34.916	36.404	35.5883	0.754284
	3.2e-08	34.267	34.337	34.898	34.5007	0.345876
	1.8e-08	34.36	35.716	34.909	34.995	0.682078
	1e-08	35.299	34.42	36.133	35.284	0.856599
	5.6e-09	32.783	34.159	32.509	33.1503	0.884209
	3.2e-09	32.639	34.137	32.725	33.167	0.841144
	1.8e-09	32.679	34.197	33.171	33.349	0.774496
	1e-09	33.745	32.814	32.161	32.9067	0.796055
	EC50= 1.81 ± 0.24 µM		LOD	100 nM	SNR	4.2
Source data for
Fig 2B (2/2)
	KM203	Fluorescence (RFU)
	[THC] (M)	1	2	3	µ	σ
	0.0001	250.729	253.297	246.148	250.058	3.62143
	5.6e-05	285.898	310.518	247.1	281.172	31.9721
	3.2e-05	283.925	243.067	253.783	260.258	21.1847
	1.8e-05	220.097	242.394	250.156	237.549	15.6042
	1e-05	232.802	228.961	232.932	231.565	2.25607
	5.6e-06	186.364	196.778	208.242	197.128	10.9432
	3.2e-06	175.199	180.262	175.012	176.824	2.97857
	1.8e-06	147.696	153.412	158.443	153.184	5.37714
	1e-06	132.166	132.699	138.989	134.618	3.79477
	5.6e-07	123.446	128.843	128.51	126.933	3.02442
	3.2e-07	101.691	108.986	107.895	106.191	3.93482
	1.8e-07	83.939	91.06	93.331	89.4433	4.90027
	1e-07	63.512	75.044	70.041	69.5323	5.7828
	5.6e-08	52.982	58.441	55.057	55.4933	2.75553
	3.2e-08	47.017	48.638	48.225	47.96	0.842365
	1.8e-08	43.419	44.75	44.2	44.123	0.668833
	1e-08	38.811	39.726	38.662	39.0663	0.576125
	5.6e-09	38.031	38.423	35.027	37.1603	1.85789
	3.2e-09	38.723	38.162	39.147	38.6773	0.494085
	1.8e-09	38.914	38.811	37.652	38.459	0.700777
	1e-09	38.229	38.464	36.767	37.82	0.919463
	EC50= 1.18 ± 0.22 nM		LOD	32 nM	SNR	7.4
Source data for
Fig 2C (1/2)
	KM201	Fluorescence (RFU)
	[JWH-018] (M)	1	2	3	µ	σ
	3.2e-05	38.962	38.797	39.028	38.929	0.118983
	1.8e-05	38.623	38.51	38.225	38.4527	0.205101
	1e-05	38.844	37.327	37.581	37.9173	0.812504
	5.6e-06	39.398	38.159	37.854	38.4703	0.817729
	3.2e-06	38.981	38.548	38.009	38.5127	0.486962
	1.8e-06	39.859	38.863	38.889	39.2037	0.567684
	1e-06	37.827	38.312	38.568	38.2357	0.376351
	5.6e-07	37.358	37.973	39.986	38.439	1.37458
	3.2e-07	37.578	37.779	38.796	38.051	0.652969
	1.8e-07	37.499	38.898	38.657	38.3513	0.747913
	1e-07	37.487	37.359	37.835	37.5603	0.246328
	5.6e-08	38.003	38.482	37.556	38.0137	0.463092
	3.2e-08	37.94	37.818	39.102	38.2867	0.708729
	1.8e-08	38.325	37.774	38.145	38.0813	0.280963
	1e-08	38.76	38.563	38.511	38.6113	0.131348
	5.6e-09	38.008	38.183	38.94	38.377	0.495361
	3.2e-09	37.941	37.965	38.836	38.2473	0.509941
	1.8e-09	37.29	37.568	38.206	37.688	0.469642
	1e-09	37.577	36.684	38.867	37.7093	1.0975
	KM202	Fluorescence (RFU)
	[JWH-018] (M)	1	2	3	µ	σ
	3.2e-05	722.786	688.484	657.26	689.51	32.775
	1.8e-05	720.977	669.763	662.466	684.402	31.8843
	1e-05	677.94	643.477	644.136	655.184	19.7097
	5.6e-06	706.425	644.142	655.116	668.561	33.2471
	3.2e-06	716.034	651.198	657.039	674.757	35.866
	1.8e-06	652.321	627.373	614.219	631.304	19.3528
	1e-06	537.326	550.788	520.864	536.326	14.987
	5.6e-07	450.641	454.672	428.851	444.721	13.8911
	3.2e-07	368.999	365.726	360.661	365.129	4.20097
	1.8e-07	314.923	309.475	308.463	310.954	3.47459
	1e-07	251.763	260.39	234.429	248.861	13.2216
	5.6e-08	208.795	218.308	201.214	209.439	8.56518
	3.2e-08	186.576	183.328	171.331	180.412	8.03002
	1.8e-08	151.169	143.295	147.991	147.485	3.96131
	1e-08	133.753	125.432	134.312	131.166	4.97336
	5.6e-09	101.851	101.414	107.465	103.577	3.37448
	3.2e-09	79.365	83.501	87.739	83.535	4.1871
	1.8e-09	68.682	69.308	71.427	69.8057	1.43858
	1e-09	57.863	58.925	60.555	59.1143	1.35595
	EC50= 370 ± 25 nM		LOD	1 nM	SNR	16.5
Source data for
Fig 2C (2/2)
	KM203	Fluorescence (RFU)
	[JWH-018] (M)	1	2	3	µ	σ
	3.2e-05	869.941	843.993	801.006	838.313	34.8167
	1.8e-05	908.717	822.223	783.68	838.207	64.0326
	1e-05	879.954	812.84	787.792	826.862	47.6542
	5.6e-06	858.566	815.93	780.603	818.366	39.0386
	3.2e-06	864.932	761.988	783.47	803.463	54.3062
	1.8e-06	786.088	764.904	792.284	781.092	14.3574
	1e-06	640.599	662.195	649.981	650.925	10.8289
	5.6e-07	545.224	550.914	532.007	542.715	9.7
	3.2e-07	474.568	484.972	475.245	478.262	5.82117
	1.8e-07	416.831	419.453	400.845	412.376	10.0721
	1e-07	343.546	349.283	332.454	341.761	8.55532
	5.6e-08	293.028	287.374	287.393	289.265	3.25887
	3.2e-08	259.644	260.713	250.089	256.815	5.84965
	1.8e-08	235.008	235.898	233.167	234.691	1.39282
	1e-08	184.215	186.858	182.443	184.505	2.22177
	5.6e-09	131.34	136.431	139.913	135.895	4.31159
	3.2e-09	115.686	111.549	111.632	112.956	2.3649
	1.8e-09	94.616	94.349	94.153	94.3727	0.232406
	1e-09	81.553	76.534	82.488	80.1917	3.20194
	EC50= 169 ± 27 nM		LOD	1 nM	SNR	15

## Sheet: Fig 3
Source data for
Fig 3C (1/1)
	KM205	Absorbance (OD520)
	[CP55940] (M)	1	2	3	µ	σ
	1e-06	1.5377	1.3581	1.3235	1.40643	0.114989
	6.3e-07	1.3639	1.3324	1.4112	1.36917	0.0396631
	4e-07	1.4568	1.3143	1.4526	1.4079	0.0810872
	2.5e-07	1.2789	1.2286	1.3484	1.2853	0.0601559
	1.5e-07	1.2494	1.1625	1.1572	1.1897	0.0517696
	1e-07	1.1418	1.1366	1.1275	1.1353	0.00723809
	6.3e-08	1.122	1.107	1.1069	1.11197	0.00868927
	4e-08	1.0369	1.0684	1.1364	1.08057	0.0508535
	2.5e-08	1.0149	0.972	1.0644	1.0171	0.0462393
	1.5e-08	0.8764	0.9085	0.8922	0.892367	0.0160506
	1e-08	0.8063	0.799	0.8049	0.8034	0.00387427
	6.3e-09	0.7165	0.7048	0.7112	0.710833	0.00585861
	4e-09	0.5637	0.5793	0.5691	0.5707	0.00792212
	2.5e-09	0.4565	0.484	0.4816	0.474033	0.0152317
	1.5e-09	0.3209	0.3393	0.3367	0.3323	0.00995791
	1e-09	0.2529	0.2504	0.2571	0.253467	0.00338575
	6.3e-10	0.1752	0.1811	0.1775	0.177933	0.00297377
	4e-10	0.1281	0.1307	0.1267	0.1285	0.00202978
	2.5e-10	0.1063	0.103	0.0996	0.102967	0.00335012
	1.5e-10	0.0754	0.0772	0.0758	0.0761333	0.000945163
	1e-10	0.0698	0.0686	0.0671	0.0685	0.00135277
	EC50= 7.05 ± 1.62 nM		LOD	63 pM	SNR	26.2558
Source data for
Fig 3C (1/1)
	KM205	Absorbance (OD520)
	[THC] (M)	1	2	3	µ	σ
	0.0001	0.5853	0.6193	0.577	0.593867	0.0224135
	5.6e-05	0.6055	0.6043	0.5939	0.601233	0.00637913
	3.2e-05	0.6097	0.6136	0.594	0.605767	0.0103751
	1.8e-05	0.589	0.5856	0.586	0.586867	0.00185831
	1e-05	0.5487	0.5499	0.5342	0.544267	0.00873861
	5.6e-06	0.4901	0.5025	0.4906	0.4944	0.00701926
	3.2e-06	0.4027	0.4167	0.4059	0.408433	0.00733576
	1.8e-06	0.3146	0.3368	0.3384	0.329933	0.0133031
	1e-06	0.2102	0.2187	0.2156	0.214833	0.00430155
	5.6e-07	0.1649	0.1699	0.1665	0.1671	0.00255343
	3.2e-07	0.113	0.113	0.1128	0.112933	0.00011547
	1.8e-07	0.0908	0.087	0.0896	0.0891333	0.00194251
	1e-07	0.0688	0.0688	0.0676	0.0684	0.00069282
	5.6e-08	0.0608	0.0627	0.0618	0.0617667	0.000950438
	3.2e-08	0.055	0.0562	0.0556	0.0556	0.0006
	1.8e-08	0.0523	0.0524	0.0532	0.0526333	0.000493288
	EC50= 2.05 ± 0.11 µM		LOD	32 nM	SNR	11.3
Source data for
Fig 3E (1/1)
	KM205	Absorbance (OD520)
	[JWH-018] (M)	1	2	3	µ	σ
	1e-05	1.1693	1.1175	1.2171	1.16797	0.0498134
	5.6e-06	1.09	1.0991	1.0832	1.09077	0.00797768
	3.2e-06	1.0594	1.0475	1.1309	1.07927	0.0451099
	1.8e-06	0.9899	0.9913	0.9791	0.986767	0.00667633
	1e-06	0.9692	0.9418	0.9536	0.954867	0.0137438
	5.6e-07	0.7883	0.8092	0.7935	0.797	0.0108807
	3.2e-07	0.6396	0.6664	0.668	0.658	0.0159549
	1.8e-07	0.4942	0.5133	0.511	0.506167	0.010427
	1e-07	0.3958	0.4033	0.3966	0.398567	0.00411866
	5.6e-08	0.2878	0.3041	0.2882	0.293367	0.00929749
	3.2e-08	0.1943	0.2082	0.1955	0.199333	0.00770216
	1.8e-08	0.1391	0.1367	0.1418	0.1392	0.00255147
	1e-08	0.0989	0.0975	0.0979	0.0981	0.00072111
	5.6e-09	0.0752	0.0769	0.0765	0.0762	0.000888819
	3.2e-09	0.0634	0.0636	0.0626	0.0632	0.00052915
	1.8e-09	0.0563	0.0564	0.0568	0.0565	0.000264575
	EC50= 221 ± 11 nM		LOD	3.2 nM		SNR	20.7

## Sheet: Fig 4
Source data for
Fig 4B (1/1)
	KM206
		Luminescence (RLU)
	[CP55940] (M)	1	2	3	µ	σ
	1e-07	2963992	3.30424e+06	2.89581e+06	3.05468e+06	218799
	6.3e-08	3.16829e+06	2.96768e+06	3.16732e+06	3.1011e+06	115543
	4e-08	2.96223e+06	2805972	2970558	2.91292e+06	92712
	2.5e-08	2.9573e+06	2841864	2829092	2.87608e+06	70621.1
	1.5e-08	2875809	2.71281e+06	3.15487e+06	2.9145e+06	223553
	1e-08	2.54423e+06	2749620	3.05666e+06	2.7835e+06	257893
	6.3e-09	2443913	2.33827e+06	2314899	2.36569e+06	68740.1
	4e-09	2050089	2235257	1810955	2.0321e+06	212722
	2.5e-09	1.63606e+06	1.62386e+06	1.39898e+06	1.55297e+06	133493
	1.5e-09	1.35358e+06	1.30611e+06	1239641	1.29978e+06	57232.3
	1e-09	1.31743e+06	1.33566e+06	734562	1.12922e+06	341903
	6.3e-10	655626	660776	642423	652942	9466.56
	4e-10	366960	376760	295397	346372	44417
	2.5e-10	228073	221387	182076	210512	24851.9
	1.5e-10	84731	84502.5	79428.8	82887.4	2997.45
	1e-10	38701.7	43514	37554.4	39923.4	3162.04
	6.3e-11	22191	17457.4	24074.3	21240.9	3409.26
	4e-11	11546	9741.41	9746.48	10344.6	1040.44
	2.5e-11	9802.32	5939.26	6122.01	7287.87	2179.5
	1.5e-11	8891.13	4581.35	5264.12	6245.53	2316.45
	1e-11	9452.06	5109.29	5020.45	6527.27	2533.33
	KM207
		Luminescence (RLU)				% control activity
	[CP55940] (M)	1	2	3	µ	1	2	3	µ	σ
	1e-07	1.99246e+06	1.84691e+06	2045461	1.96161e+06	103.605	96.037	106.361	102.001	5.3458
	3e-08	1.80671e+06	1.80957e+06	2.05438e+06	1.89022e+06	93.9464	94.095	106.825	98.2889	7.39305
	1e-08	1.8933e+06	1.88454e+06	1.97643e+06	1.91809e+06	98.4491	97.9935	102.772	99.7381	2.63701
	3e-09	1808972	1.958e+06	2.0916e+06	1.95286e+06	94.0642	101.814	108.761	101.546	7.35188
	1e-09	1775228	1928648	2.11986e+06	1.94124e+06	92.3095	100.287	110.23	100.942	8.97811
	3e-10	1824695	1.88757e+06	2.01148e+06	1.90792e+06	94.8818	98.151	104.595	99.2091	4.94212
	1e-10	2.41354e+06	1.96588e+06	1.81726e+06	2.06556e+06	125.501	102.223	94.495	107.406	16.1398
	3e-11	2.5259e+06	2111270	1697921	2.1117e+06	131.344	109.783	88.2897	109.806	21.5269
	0	1.86113e+06	2115358	1.79289e+06	1.92313e+06	96.7762	109.996	93.228	100	8.83659
	EC50= 1.39 ± 0.07 nM		LOD = 10 pM		SNR	687
Source data for
Fig 4C (1/1)
	KM206
		Luminescence (RLU)
	[THC] (M)	1	2	3	µ	σ
	0.0001	1.32948e+06	1.37398e+06	1.24125e+06	1.31491e+06	67557.2
	6.3e-05	956580	1.02236e+06	1.41058e+06	1.12984e+06	245342
	4e-05	1.12472e+06	969086	1.2533e+06	1.1157e+06	142320
	2.5e-05	804929	1.08295e+06	1.1059e+06	997926	167534
	1.5e-05	873944	950901	774974	866607	88192.6
	1e-05	789834	828630	758715	792393	35027.9
	6.3e-06	586510	608243	519988	571580	45983
	4e-06	456959	478571	400319	445283	40411.6
	2.5e-06	308848	365142	316269	330086	30584.6
	1.5e-06	185664	235997	180999	200886	30495.8
	1e-06	169766	166905	159052	165241	5547.2
	6.3e-07	101168	104049	97159.8	100792	3459.77
	4e-07	48024	52719.5	50558.7	50434.1	2350.23
	2.5e-07	21499.9	23304.3	21760.9	22188.4	975.206
	1.5e-07	10008.4	11496.6	9383.46	10296.1	1085.54
	1e-07	6660.52	6156.09	7762.24	6859.62	821.379
	6.3e-08	6251.45	6959.17	5187.38	6132.67	891.848
	4e-08	4537.39	4986.61	5297.8	4940.6	382.289
	2.5e-08	4040.48	4301.48	5465.94	4602.64	758.95
	1.5e-08	4647.81	4903.79	4298.97	4616.86	303.595
	1e-08	4831.01	4969.04	3704.19	4501.42	693.855
	KM207
		Luminescence (RLU)				% control activity
	[THC] (M)	1	2	3	µ	1	2	3	µ	σ
	0.0001	1671203	1.56271e+06	1.76302e+06	1.66564e+06	86.9004	81.2588	91.6748	86.6113	5.21402
	3e-05	1.60692e+06	1.77552e+06	1.83207e+06	1.73817e+06	83.5577	92.3246	95.2655	90.3826	6.09071
	1e-05	1702979	1.76077e+06	1.89387e+06	1.78588e+06	88.5527	91.558	98.479	92.8632	5.09027
	3e-06	1.90103e+06	1.78253e+06	1911068	1.86488e+06	98.8511	92.6892	99.373	96.9711	3.71739
	1e-06	1826846	1.70726e+06	1.83675e+06	1.79028e+06	94.9936	88.7753	95.5084	93.0924	3.74758
	3e-07	1.716e+06	1.71346e+06	1.8171e+06	1.74885e+06	89.2296	89.0979	94.4867	90.938	3.07391
	1e-07	1.74908e+06	1.89665e+06	1.60771e+06	1.75115e+06	90.95	98.6232	83.599	91.0574	7.5127
	3e-08	1.68101e+06	1.79768e+06	1.48333e+06	1.65401e+06	87.4101	93.477	77.1315	86.0062	8.26272
	0	1.86113e+06	2115358	1.79289e+06	1.92313e+06	96.7762	109.996	93.228	100	8.83659
	EC50= 5.18 ± 0.98 µM		LOD = 100 nM		SNR	283
Source data for
Fig 4D (1/1)
	KM206
		Luminescence (RLU)
	[JWH-018] (M)	1	2	3	µ	σ
	1e-05	1650475	1.67937e+06	1.59428e+06	1.64138e+06	43268
	6.3e-06	1.61539e+06	1.76187e+06	1.43722e+06	1.60483e+06	162584
	4e-06	1.72112e+06	1.81564e+06	1.79014e+06	1.77563e+06	48900.5
	2.5e-06	1.56522e+06	1.70453e+06	1.74261e+06	1.67079e+06	93385.8
	1.5e-06	1.51978e+06	1.55974e+06	1.59645e+06	1.55865e+06	38347.5
	1e-06	1.11803e+06	1.32677e+06	1.32176e+06	1.25552e+06	119093
	6.3e-07	1.25701e+06	1.04479e+06	930099	1.0773e+06	165865
	4e-07	1.0979e+06	959703	861563	973057	118735
	2.5e-07	915284	639693	764787	773255	137991
	1.5e-07	818081	638507	651192	702593	100216
	1e-07	494978	358747	493229	448984	78152.9
	6.3e-08	408478	377117	359910	381835	24625.1
	4e-08	260474	281898	269650	270674	10748.8
	2.5e-08	197056	152401	196493	181983	25621
	1.5e-08	78322.8	93061.6	71309.2	80897.9	11102.5
	1e-08	62430.6	56325.6	57534.5	58763.6	3232.76
	6.3e-09	45488.5	56194.4	36218.7	45967.2	9996.44
	4e-09	39613.2	37621.9	29182.4	35472.5	5537.61
	2.5e-09	35860.3	28617.1	30113.7	31530.3	3823.79
	1.5e-09	41238.5	34792.7	33700	36577.1	4073.71
	1e-09	31986.3	32995.8	28127.5	31036.5	2569.4
	KM207
		Luminescence (RLU)				% control activity
	[JWH-018] (M)	1	2	3	µ	1	2	3	µ	σ
	1e-05	1.78429e+06	1.66823e+06	2.06812e+06	1.84021e+06	92.7807	86.7459	107.54	95.6887	10.6975
	3e-06	1.8301e+06	1.7062e+06	1939571	1.82529e+06	95.1626	88.7201	100.855	94.9126	6.07141
	1e-06	1.76133e+06	1.8236e+06	1.90798e+06	1.83097e+06	91.5871	94.8249	99.2124	95.2081	3.82708
	3e-07	1.8859e+06	1.88812e+06	1.91756e+06	1.89719e+06	98.0645	98.1798	99.7106	98.6516	0.918916
	1e-07	1855331	1848919	1867523	1.85726e+06	96.4748	96.1414	97.1088	96.575	0.491412
	3e-08	1.79367e+06	1.95778e+06	1.97017e+06	1.90721e+06	93.2686	101.802	102.446	99.1723	5.12286
	1e-08	1.76114e+06	1925068	2.02479e+06	1.90367e+06	91.5769	100.101	105.287	98.9881	6.92224
	3e-09	1.96219e+06	2209025	2.02276e+06	2.06466e+06	102.031	114.866	105.181	107.36	6.68922
	0	1.86113e+06	2115358	1.79289e+06	1.92313e+06	96.7762	109.996	93.228	100	8.83659
	EC50= 176 ± 24 nM		LOD = 10 nM		SNR	56
Source data for
Fig 4E (1/1)
	KM206
		Luminescence (RLU)
	[11-OH-THC] (M)	1	2	3	µ	σ
	0.0001	1.30183e+06	1245805	1.17158e+06	1.23974e+06	65336.4
	6.3e-05	1.15774e+06	1049399	1.26222e+06	1.15645e+06	106418
	4e-05	1.08119e+06	1.1087e+06	1.29318e+06	1.16102e+06	115276
	2.5e-05	834511	1.14307e+06	1.10879e+06	1.02879e+06	169121
	1.5e-05	899297	1.08987e+06	1.05088e+06	1.01335e+06	100679
	1e-05	907308	985161	927321	939930	40429.3
	6.3e-06	626337	713249	729558	689715	55489.4
	4e-06	710515	744359	648276	701050	48735.8
	2.5e-06	495101	524998	509353	509817	14953.7
	1.5e-06	425273	357346	278431	353684	73489.5
	1e-06	313460	262820	243284	273188	36218.9
	6.3e-07	150905	159682	126232	145606	17342.9
	4e-07	89709.9	96221.9	87534.1	91155.3	4520.62
	2.5e-07	62651.1	62102.8	56884.6	60546.1	3182.85
	1.5e-07	49478	42935.7	55262.2	49225.3	6167.16
	1e-07	58304.7	52608.9	47160.8	52691.5	5572.42
	EC50 =	LOD = 100 nM		SNR	30.1
	KM207
		Luminescence (RLU)				% control activity
	[11-OH-THC] (M)	1	2	3	µ	1	2	3	µ	σ
	0.0001	273710	254961	308034	278902	32.9142	28.4174	32.7133	31.3483	2.5402
	3e-05	503104	604225	659152	588827	60.802	60.7714	63.3186	61.6307	1.46187
	1e-05	793332	684947	788490	755590	89.6772	79.5391	88.8763	86.0309	5.6363
	3e-06	1.46552e+06	1.46478e+06	1.52617e+06	1.48549e+06	100.918	101.063	99.4871	100.489	0.871044
	1e-06	2.1615e+06	1.91714e+06	2.14219e+06	2.07361e+06	96.4078	102.143	109.25	102.6	6.43344
	3e-07	2.43243e+06	2.43593e+06	2.39794e+06	2.4221e+06	102.466	101.886	106.737	103.696	2.64912
	0	2.75423e+06	2.3817e+06	2.09499e+06	2.41031e+06	114.269	98.8131	86.9179	100	13.7141
Source data for
Fig 4F (1/1)
	KM206
		Luminescence (RLU)
	[THCA] (M)	1	2	3	µ	σ
	0.0001	305084	271850	299515	292150	17799.1
	3e-05	187008	190350	213204	196854	14257.7
	1e-05	137895	120839	137857	132197	9836.21
	3e-06	46097.6	46632.7	51180.1	47970.1	2792.75
	1e-06	14529.8	13784.1	13444.3	13919.4	555.24
	3e-07	4828.88	4562.59	4625.99	4672.49	139.105
	1e-07	4144.11	3520.22	3388.33	3684.22	403.701
	3e-08	4255.71	2249.59	2280.02	2928.44	1149.55
	KM207
		Luminescence (RLU)				% control activity
	[THCA] (M)	1	2	3	µ	1	2	3	µ	σ
	0.0001	1.51665e+06	1.46171e+06	1.42697e+06	1.46844e+06	76.7702	73.9893	72.2309	74.3301	2.28874
	3e-05	1686107	1.52825e+06	1.59025e+06	1.60154e+06	85.348	77.3576	80.4961	81.0672	4.02572
	1e-05	1.65116e+06	1.66112e+06	1.54676e+06	1.61968e+06	83.5791	84.083	78.2946	81.9856	3.2064
	3e-06	1.72639e+06	1.75212e+06	1.53247e+06	1.67033e+06	87.3869	88.6896	77.571	84.5492	6.07829
	1e-06	1.71937e+06	1.77604e+06	1.81436e+06	1.76992e+06	87.0317	89.9002	91.8401	89.5907	2.4191
	3e-07	1.90555e+06	1.90415e+06	1.99377e+06	1.93449e+06	96.4557	96.3848	100.921	97.9206	2.59887
	1e-07	1.58762e+06	1.82554e+06	1716811	1.70999e+06	80.3625	92.4059	86.9022	86.5569	6.0291
	3e-08	2.08375e+06	1.84464e+06	1.76032e+06	1.89623e+06	105.476	93.3725	89.1043	95.9843	8.49266
	0	2.03956e+06	1.99469e+06	1.89245e+06	1.97557e+06	103.239	100.968	95.7926	100	3.8165
Source data for
Fig 4G (1/1)
		Luminescence (RLU)
	[CBC] (M)	1	2	3	µ	σ
	0.0001	292657	239676	279038	270457	27512.9
	3e-05	126109	127719	200531	151453	42510.1
	1e-05	106258	115257	148105	123207	22027.1
	3e-06	26292.6	34157.2	46440	35629.9	10154.1
	1e-06	8156.35	8123.38	9251.98	8510.57	642.291
	3e-07	3515.14	3492.32	4174.55	3727.34	387.466
	1e-07	3324.93	3056.09	4235.42	3538.81	618.07
	3e-08	3134.72	2962.26	4002.09	3366.35	557.275
	KM207
		Luminescence (RLU)				% control activity
	[CBC] (M)	1	2	3	µ	1	2	3	µ	σ
	0.0001	1521036	1.73339e+06	1.7682e+06	1.67421e+06	76.9924	87.7415	89.5034	84.7458	6.77218
	3e-05	1.86191e+06	1.99122e+06	1.66597e+06	1.8397e+06	94.2467	100.792	84.3289	93.1227	8.28908
	1e-05	1.93841e+06	1981917	1.86557e+06	1.92863e+06	98.1191	100.321	94.4323	97.6243	2.97558
	3e-06	1.86295e+06	1.91035e+06	1.85622e+06	1.87651e+06	94.2995	96.6988	93.9589	94.9857	1.49326
	1e-06	2.03966e+06	2.0992e+06	2.01713e+06	2.052e+06	103.244	106.258	102.104	103.869	2.14621
	3e-07	1.95313e+06	2248117	1812344	2.00453e+06	98.8641	113.796	91.7379	101.466	11.2569
	1e-07	1.76783e+06	2.29749e+06	1.93776e+06	2.00103e+06	89.4849	116.295	98.0864	101.289	13.6889
	3e-08	2.04233e+06	2.34066e+06	1.77915e+06	2.05404e+06	103.379	118.48	90.0575	103.972	14.2207
	0	2.03956e+06	1.99469e+06	1.89245e+06	1.97557e+06	103.239	100.968	95.7926	100	3.8165
Source data for
Fig 4H (1/1)
	KM206
		Luminescence (RLU)
	[CBD] (M)	1	2	3	µ	σ
	0.0001	9173.36	6629.57	5939.73	7247.55	1703.09
	3e-05	66638.1	60505.6	53718.8	60287.5	6462.41
	1e-05	185319	179211	123525	162685	34051
	3e-06	310968	293164	200234	268122	59463.2
	1e-06	317263	314522	321727	317837	3636.78
	3e-07	334058	341857	304521	326812	19694
	1e-07	340652	334595	320018	331755	10606.4
	3e-08	329942	314504	266504	303650	33082.2
	KM207
		Luminescence (RLU)				% control activity
	[CBD] (M)	1	2	3	µ	1	2	3	µ	σ
	0.0001	1.18217e+06	1.16348e+06	1.0618e+06	1.13582e+06	80.6684	79.3931	72.4551	77.5055	4.42005
	3e-05	1.24068e+06	1.44175e+06	1.46762e+06	1.38335e+06	84.6613	98.3814	100.147	94.3965	8.47705
	1e-05	1.1982e+06	1.19707e+06	1.3416e+06	1.24562e+06	81.7625	81.6854	91.5478	84.9986	5.67192
	3e-06	1.20026e+06	1.37141e+06	1.33651e+06	1302727	81.9031	93.582	91.2001	88.8951	6.17122
	1e-06	1.3374e+06	1369820	1.37024e+06	1359155	91.2613	93.4733	93.5021	92.7456	1.28552
	3e-07	1.27268e+06	1.31004e+06	1334560	1.30576e+06	86.845	89.394	91.0673	89.1021	2.1262
	1e-07	1.23158e+06	1314528	1.37315e+06	1.30642e+06	84.04	89.7003	93.7005	89.1469	4.85398
	3e-08	1.05733e+06	1259351	1.43933e+06	1.25201e+06	72.15	85.9352	98.2167	85.434	13.0406
	0	1.4939e+06	1.4014e+06	1.5011e+06	1.46547e+06	101.94	95.6284	102.431	100	3.79391
Source data for
Fig 4I (1/1)
	KM206
		Luminescence (RLU)
	[CBDA] (M)	1	2	3	µ	σ
	0.0001	15458.1	7128.74	6824.73	9803.84	4899.05
	3e-05	17537.2	11472.5	12848.2	13952.6	3179.61
	1e-05	93650.1	87387	76458.1	85831.7	8700.85
	3e-06	199324	222516	153537	191792	35100.8
	1e-06	226373	251160	218690	232074	16969.1
	3e-07	241841	384115	235004	286987	84184.9
	1e-07	405542	392851	387513	395302	9261.15
	3e-08	259433	338312	319428	305724	41186.8
	KM207
		Luminescence (RLU)				% control activity
	[CBDA] (M)	1	2	3	µ	1	2	3	µ	σ
	0.0001	442415	662169	384830	496471	30.1894	45.1849	26.2599	33.8781	9.98717
	3e-05	1.15162e+06	1198332	1268517	1.20615e+06	78.5836	81.7714	86.5607	82.3052	4.01525
	1e-05	1.3662e+06	1375450	1458797	1.40015e+06	93.2261	93.8575	99.5449	95.5429	3.48024
	3e-06	1.43326e+06	1.43198e+06	1.4113e+06	1.42551e+06	97.8025	97.715	96.3035	97.2737	0.841312
	1e-06	1398568	1.33912e+06	1.40182e+06	1.37984e+06	95.435	91.3787	95.657	94.1569	2.40854
	3e-07	1.35228e+06	1.35383e+06	1.37674e+06	1.36095e+06	92.2762	92.3822	93.9458	92.8681	0.934849
	1e-07	1.47366e+06	1.33966e+06	1.34986e+06	1.38773e+06	100.559	91.4153	92.1116	94.6954	5.09006
	3e-08	1.40423e+06	1.55345e+06	1.5226e+06	1.49342e+06	95.8213	106.004	103.898	101.908	5.37512
	0	1.4939e+06	1.4014e+06	1.5011e+06	1.46547e+06	101.94	95.6284	102.431	100	3.79391
Source data for
Fig 4IJ (1/1)
	KM206
		Luminescence (RLU)
	[CBG] (M)	1	2	3	µ	σ
	0.0001	21378.5	13384.1	19822.4	18195	4238.38
	5.6e-05	62489.2	50944.6	68164.9	60532.9	8775.24
	3.2e-05	122023	118733	138316	126358	10486.2
	1.8e-05	291572	195374	233752	240233	48425.4
	1e-05	276364	333459	295733	301852	29034.8
	5.6e-06	356141	311320	323939	330467	23112.3
	3.2e-06	342195	300502	331959	324885	21728
	1.8e-06	354623	312400	325828	330950	21572.9
	KM207
		Luminescence (RLU)				% control activity
	[CBG (M)	1	2	3	µ	1	2	3	µ	σ
	0.0001	915396	909158	1.16806e+06	997539	62.4645	62.0388	79.7059	68.0697	10.0795
	5.6e-05	1.34107e+06	1.42071e+06	1.53348e+06	1.43175e+06	91.5115	96.9461	104.641	97.6996	6.59724
	3.2e-05	1.49938e+06	1.50333e+06	1.53134e+06	1.51135e+06	102.314	102.583	104.495	103.131	1.18907
	1.8e-05	1.48369e+06	1.55002e+06	1.60317e+06	1.54563e+06	101.244	105.77	109.397	105.47	4.08483
	1e-05	1.74607e+06	1.5094e+06	1.80023e+06	1.68523e+06	119.148	102.998	122.843	114.996	10.554
	5.6e-06	1.40241e+06	1.53944e+06	1.80898e+06	1.58361e+06	95.6974	105.048	123.44	108.062	14.1149
	3.2e-06	1.38853e+06	1.46875e+06	1519714	1.459e+06	94.7501	100.224	103.702	99.5587	4.5128
	1.8e-06	1.38069e+06	1435725	1.45742e+06	1.42461e+06	94.2148	97.9706	99.4511	97.2121	2.69925
	0	1.4939e+06	1.4014e+06	1.5011e+06	1.46547e+06	101.94	95.6284	102.431	100	3.79391
Source data for
Fig 4IK (1/1)
	KM206
		Luminescence (RLU)
	[CBGA] (M)	1	2	3	µ	σ
	1e-05	53335.5	56117.9	103499	70984.3	28193.3
	3e-06	172950	205584	207107	195214	19296.1
	1e-06	255032	283264	277070	271789	14838.3
	3e-07	231621	263792	270130	255181	20648
	1e-07	233636	277606	257683	256308	22017.4
	3e-08	228468	274625	184757	229283	44939.5
	KM207
		Luminescence (RLU)				% control activity
	[CBGA] (M)	1	2	3	µ	1	2	3	µ	σ
	1e-05	1.99138e+06	1.79707e+06	1.8857e+06	1.89138e+06	100.8	90.9646	95.451	95.7386	4.9242
	3e-06	1.97575e+06	1.81347e+06	2024601	1937941	100.009	91.7948	102.482	98.0954	5.59476
	1e-06	1.90353e+06	1.77184e+06	2.02973e+06	1.9017e+06	96.3535	89.6877	102.742	96.261	6.52758
	3e-07	1.71668e+06	1854798	1.88101e+06	1.81749e+06	86.8953	93.8869	95.2135	91.9986	4.46905
	1e-07	1.64186e+06	1.71626e+06	1.87723e+06	1.74512e+06	83.1085	86.8742	95.0223	88.335	6.08976
	3e-08	1.84688e+06	1.66059e+06	1.6265e+06	1.71132e+06	93.4861	84.0565	82.3307	86.6244	6.00469
	0	2.03956e+06	1.99469e+06	1.89245e+06	1.97557e+06	103.239	100.968	95.7926	100	3.8165

## Sheet: Fig 5
Source data for
Fig 5B (1/10)
PLATE1	Luminescence		KM206
	A	B	C	D	E	F	G	H	I	J	K	L	M	N	O	P
1	4360.07	4900.28	5217.75	4738.98	5015.49	4403.59	4296.06	4736.42	4833.71	5069.25	4795.31	5079.49	4910.52	5071.81	5115.34	5504.49
2	4805.55	5130.7	4544.41	4406.15	4966.84	4762.02	4866.99	4718.5	5227.99	4677.54	4833.71	5222.87	5350.88	4411.27	5345.76	5827.08
3	4408.71	4475.28	4511.12	4493.2	3789.14	4065.64	4290.94	4104.05	4879.8	5233.11	4541.85	4907.96	4347.27	4705.7	5594.1	5640.18
4	5266.39	4283.26	4823.47	3906.91	2247.88	3894.11	2885.38	4019.56	1364.6	3855.7	4785.07	4452.24	4249.98	4191.1	4762.02	4833.71
5	4293.5	4098.93	3195.17	4196.22	3479.35	3950.43	2951.94	3827.54	4037.48	4198.77	1574.54	4275.58	3755.86	4613.53	4603.29	5094.85
6	4057.96	4480.4	4498.32	4267.9	3576.64	3858.26	4111.73	4034.92	3722.57	4139.89	4319.11	4050.28	3661.13	4326.79	4564.89	5133.26
7	3743.05	3704.65	3965.79	3617.6	3446.07	3865.95	2424.54	3382.06	2667.76	3899.23	3489.59	3760.98	4544.41	4869.56	5148.62	5038.53
8	5066.69	4306.31	837.195	3853.14	3530.56	2941.7	3282.21	3912.03	3348.78	3274.53	2752.25	3991.4	3233.57	4142.45	4408.71	6136.87
9	4288.38	4229.5	3976.03	4024.68	3863.39	3481.91	3673.93	3694.41	4165.49	3638.09	3917.15	3597.12	1807.52	3743.05	4493.2	5033.41
10	4006.76	4319.11	394.275	3696.97	3261.73	4109.17	4147.57	3976.03	3364.14	4160.37	4042.6	6948.46	4262.78	4759.47	5412.32	4659.62
11	5025.73	3202.85	3650.89	3673.93	4646.81	3466.55	3320.62	3236.13	3876.19	3320.62	4052.84	4139.89	5107.66	4086.12	4303.74	5199.82
12
13	4687.78	4731.3	4401.03	4232.06	4306.31	4657.06	4503.44	4500.88	4298.62	4086.12	4388.23	4424.07	4610.97	4544.41	4636.57	4728.74
14	3824.98	4544.41	4354.95	3036.43	4480.4	4674.98	1684.63	3512.63	4395.91	3860.82	4826.03	4188.53	4623.77	4982.2	4861.88	5263.83
15	4367.75	4367.75	3371.82	4331.91	4395.91	4513.68	3115.8	3507.51	4403.59	4918.2	3940.19	4769.71	3604.8	4756.9	4915.64	5824.52
16	1858.73	4838.83	3530.56	5084.61	4513.68	4316.55	2619.11	5071.81	4521.36	5000.13	4823.47	3612.48	3883.87	5181.9	4014.44	44417.4
17	4925.88	5373.92	4465.04	3594.56	5274.07	4767.15	4439.44	4913.08	4600.73	5210.06	4877.24	5053.89	5427.69	5560.82	3935.07	5466.09
18	3589.44	5645.31	3620.16	6008.86	4918.2	8845.59	5478.89	5868.04	4508.56	6293.04	5294.55	5404.64	4050.28	5622.26	5645.31	6175.27
19	4498.32	5184.46	4242.3	4979.65	4695.46	5437.93	4160.37	14214.4	4352.39	4431.76	5007.81	4465.04	5811.72	6175.27	5847.56	5875.73
20	5368.8	4682.66	4859.31	5169.1	4651.94	3983.72	4096.37	4083.57	4669.86	4101.49	4145.01	4157.81	3410.22	4995.01	3919.71	5253.59
21	2890.5	4488.08	3901.79	3932.51	2498.78	4731.3	1674.39	4303.74	2045.62	4475.28	3684.17	4498.32	2962.18	4723.62	4221.82	5076.93
22	3786.58	4349.83	3568.96	4987.33	3970.91	4401.03	4162.93	5023.17	3520.32	4777.39	3673.93	4823.47	4275.58	4918.2	4843.95	5235.67
23	4559.77	4787.63	3548.48	3832.66	4178.29	4744.1	3684.17	4055.4	3318.06	4265.34	3763.54	4434.32	13889.2	4552.09	3766.1	4808.11
24
	AVG DMSO		4680.82
Source data for
Fig 5B (2/10)
PLATE2	Luminescence		KM206
	A	B	C	D	E	F	G	H	I	J	K	L	M	N	O	P
1	5635.24	4746.82	4598.32	3658.68	4767.3	2765.14	4288.52	3835.34	3241.35	2841.95	4393.49	3251.59	4800.58	3978.72	5409.94	4150.26
2	2281.24	3471.78	2002.16	3172.22	3517.87	2560.31	3779.02	2703.69	2396.45	2055.93	4242.44	1974	4216.83	2724.17	3533.23	3044.21
3	4065.77	3469.22	4214.27	2998.12	3794.38	2463.02	3307.92	2137.86	1538.75	2639.68	3773.9	2427.18	3909.59	2657.6	4437.02	3062.13
4	3046.77	1769.17	3645.88	2872.67	1065.09	1697.49	2719.05	2140.42	3891.67	1251.99	1011.32	1884.39	3049.33	2598.72	3794.38	2422.05
5	4088.82	3254.16	3228.55	2411.81	2142.98	1715.41	3233.67	1915.11	1561.79	2209.55	3323.28	1710.29	4122.1	2058.49	4411.41	2626.88
6	2923.88	3138.94	2918.75	1892.07	2949.48	2038.01	2386.21	2255.63	1876.71	1152.14	2514.22	1746.13	2657.6	2488.62	4296.2	2829.14
7	2734.41	1717.97	2690.89	2191.63	2117.38	1441.45	2724.17	1607.88	1630.92	1349.28	1897.19	1833.18	3330.96	1848.54	4864.59	2847.07
8	2142.98	2409.25	3121.02	2519.35	2091.77	1223.83	2596.16	2173.7	1866.47	2683.21	2365.73	1223.83	3018.61	2747.21	4544.55	3154.3
9	4501.03	2409.25	2900.83	1851.11	2422.05	1945.84	3238.79	757.852	2765.14	1193.11	2918.75	2514.22	4344.85	2278.68	4749.38	3251.59
10	1979.12	2601.28	1525.94	1221.27	1474.74	1595.07	1794.78	1236.63	1927.91	1108.62	1518.26	2381.09	2975.08	1723.09	4099.06	2941.8
11	3522.99	1968.88	3016.05	1653.96	1057.41	957.556	1874.15	1083.01	1994.48	1461.94	3648.44	2104.57	3924.96	2534.71	4216.83	2693.45
12
13	4083.7	2311.96	2816.34	1979.12	2770.26	2511.66	2219.79	1469.62	2237.71	1953.52	2824.02	1886.95	2429.74	1715.41	5115.5	3676.61
14	3254.16	2191.63	2954.6	1579.71	2096.89	722.008	1687.24	1520.82	1851.11	1482.42	1454.26	3003.24	3269.52	2852.19	3853.27	3776.46
15	3202.95	2025.21	9846.95	1876.71	2386.21	1336.48	2557.75	1651.4	1410.73	2496.3	801.377	2427.18	1613	2480.94	3735.49	3441.06
16	3282.32	3031.41	1789.66	2322.2	1679.56	2816.34	1428.65	3013.49	1756.37	2132.74	1482.42	2142.98	3499.95	2900.83	2703.69	3965.92
17	2985.32	3057.01	2176.26	1607.88	1666.76	1843.42	1543.87	1162.38	1257.11	2158.34	1346.72	2347.8	1546.43	2089.21	3563.95	3812.3
18	1861.35	1974	3942.88	1482.42	1269.91	1723.09	2729.29	1874.15	1538.75	1408.17	3361.69	2224.91	2959.72	2544.95	2923.88	3930.08
19	3013.49	2680.64	1490.1	1633.48	1858.79	1687.24	1543.87	1848.54	1587.39	1129.1	1477.3	1700.05	3773.9	2629.44	3433.38	3082.61
20	3151.74	1600.19	2206.99	1746.13	847.463	1738.45	3384.73	2393.89	2230.03	1382.57	1454.26	2183.95	3492.26	2411.81	4206.59	2931.56
21	4588.08	2350.36	3146.62	1162.38	3118.46	1815.26	4076.01	1251.99	1469.62	1651.4	2122.5	1272.47	1953.52	1162.38	3674.05	3151.74
22	3735.49	1541.31	4160.51	2194.19	1861.35	1085.57	3602.36	1974	1761.49	2196.75	1971.44	2299.16	3633.08	2560.31	4140.02	3346.33
23	4483.1	1810.14	1643.72	985.72	1909.99	1725.65	3266.96	1510.58	3067.25	2045.69	1661.64	1915.11	3295.12	2145.54	3187.59	3062.13
24
	AVG DMSO		3386.41
Source data for
Fig 5B (3/10)
PLATE3	Luminescence		KM206
	A	B	C	D	E	F	G	H	I	J	K	L	M	N	O	P
1	5797.08	4597.94	4977.29	4536.84	5033.3	2973.64	4427.37	3923.27	4427.37	4641.23	4363.72	4837.26	4855.08	4564.85	5117.31	4819.44
2	4218.6	3276.61	3123.85	2332.07	1909.44	3174.77	3467.55	2337.16	4427.37	2635.03	4633.59	2660.49	1458.82	3177.32	4661.59	3200.23
3	3223.14	3220.6	2736.87	3421.73	3589.76	2797.97	3223.14	2797.97	4139.68	2836.16	3709.42	2074.93	4771.07	3388.63	5219.15	3228.24
4	2782.7	3093.3	3633.04	2828.53	3974.19	2535.74	3179.86	1973.09	3429.36	2418.63	3686.5	1881.44	3477.74	2754.69	5122.4	1812.7
5	3406.45	3335.16	2739.42	1367.16	2640.13	2731.78	3296.98	2250.6	2815.8	2403.36	3487.92	2800.52	4498.65	2645.22	4849.99	3495.56
6	3240.97	2729.23	3108.58	2024.01	3459.91	2670.68	3933.46	2759.78	3067.84	1838.16	2372.8	2372.8	1410.44	2301.52	4760.88	2917.63
7	3900.36	3335.16	2245.51	1787.24	3044.93	2456.82	3556.66	2769.97	3648.31	1777.06	2996.56	2609.57	4674.32	1792.33	4356.08	3421.73
8	2130.94	2309.16	3388.63	3029.65	2790.34	2102.94	3065.3	2668.13	2678.32	2645.22	3419.18	2273.51	4681.96	2497.55	1440.99	2482.28
9	3100.94	4396.82	3080.57	1507.19	2675.77	2001.1	2945.64	2637.58	3449.73	2258.24	3607.58	2568.84	3266.42	2479.73	3908	3116.22
10	3434.46	3605.03	2787.79	2489.92	2062.2	1250.05	1749.05	2268.42	2232.78	771.416	3294.43	2421.18	4266.97	2976.19	4368.81	3808.71
11	4297.52	453.175	3368.26	1405.35	2999.1	1150.76	2996.56	2034.2	2889.63	1308.61	3645.77	3396.27	992.912	2764.88	4442.64	2994.01
12
13	4926.37	3696.69	2769.97	1782.15	2436.45	4152.41	3258.79	2489.92	2326.98	2034.2	3920.73	1968	3925.82	1904.35	4791.44	3841.8
14	4855.08	3332.62	3594.85	2607.03	2296.43	957.269	3696.69	2708.87	2461.91	1810.15	2479.73	1934.9	3238.42	3961.46	3439.55	3162.04
15	4246.61	2950.73	2059.66	2169.13	2370.26	1883.99	3111.12	1420.63	2349.89	1308.61	3179.86	2214.96	2675.77	1349.34	3862.17	2609.57
16	4142.22	3678.86	2543.38	1079.47	2092.75	1906.9	3421.73	2502.65	3750.15	2036.74	1690.5	2823.43	2451.73	2545.93	3551.57	3044.93
17	5356.63	4205.87	3266.42	1382.44	2800.52	1774.51	1957.82	2006.19	1756.69	1812.7	1970.55	3123.85	3717.05	2884.53	3327.53	2194.59
18	4748.15	488.818	3419.18	544.828	2507.74	2604.48	2133.49	2342.25	2736.87	1181.31	4567.39	2418.63	3212.96	1637.03	4030.2	4068.39
19	9381.74	3925.82	2978.74	3383.54	3795.98	2502.65	3936	1586.11	2258.24	1117.66	1303.52	2815.8	3228.24	1593.75	4020.02	2986.37
20	3630.49	3268.97	2940.55	2090.21	4134.59	2456.82	4119.31	1166.04	4748.15	969.998	1881.44	2673.22	3401.36	2609.57	4623.4	2922.72
21	4633.59	3444.64	4009.84	3215.51	4322.98	1351.89	1616.66	1443.54	2497.55	2265.88	2568.84	2464.46	3253.7	3246.06	3821.44	3874.9
22	4007.29	3342.8	2329.52	3184.95	2400.81	3100.94	3190.05	3526.11	3261.33	1150.76	4979.83	2680.86	3296.98	1469	4004.74	4055.66
23	3801.07	3747.6	2062.2	3116.22	2100.39	1830.52	4809.26	1494.46	1845.8	1550.47	4259.34	2815.8	4233.88	2981.28	3022.01	3200.23
24
	AVG DMSO		3878.72
Source data for
Fig 5B (4/10)
PLATE4	Luminescence		KM206
	A	B	C	D	E	F	G	H	I	J	K	L	M	N	O	P
1	4795.62	4790.55	4658.68	4242.77	4420.29	3984.09	3753.32	3869.97	3837	3674.7	4184.44	4602.88	4810.84	4306.17	5036.54	4445.65
2	4194.58	2967.15	2799.77	3535.22	4128.65	2934.18	2962.08	3484.5	4301.1	1983.17	2272.28	4503.98	4080.46	2749.05	4164.15	4886.92
3	3537.75	3662.02	2941.79	1699.14	3702.59	3791.36	2251.99	3071.12	3966.34	2340.75	3753.32	3831.93	4067.78	4602.88	4412.68	4351.82
4	3722.88	3819.25	2853.03	2977.29	2822.59	2307.78	3733.03	2835.27	2305.24	2779.48	3208.07	3306.97	3720.35	2703.4	4465.94	4671.35
5	3101.56	2470.09	2746.51	2343.29	3078.73	2700.86	3629.05	3197.93	3550.43	2992.51	4354.35	3345.01	4506.51	3451.53	3991.7	4673.89
6	3053.37	2208.88	3022.94	3322.19	2591.82	2543.63	3418.56	2830.2	3811.64	2913.89	2946.86	2827.67	4151.47	3616.37	4382.25	4275.74
7	1952.74	2525.88	2759.19	1617.98	2079.54	3035.62	3727.95	2612.1	3101.56	1808.18	2414.29	2008.53	4011.99	3228.36	4339.14	4230.09
8	2447.26	3956.2	2875.85	3694.99	2409.22	1962.88	2693.26	2429.51	3433.78	2609.57	2180.98	2941.79	3976.49	2713.55	3730.49	4009.45
9	3862.36	3040.69	2743.98	1455.68	3038.16	2546.17	2700.86	2087.15	1952.74	2883.46	1450.61	3081.27	3908.01	3286.69	4128.65	2959.54
10	3834.47	3058.45	2883.46	2759.19	3109.16	2368.65	1364.38	5982.48	7476.2	2454.87	3464.21	2969.68	3251.18	3350.09	3644.27	3814.18
11	3334.87	3370.38	2513.2	2901.21	3124.38	2888.53	2903.75	1278.16	3028.01	1577.41	3192.85	3205.53	2459.94	3291.76	4400	3973.95
12
13	5257.18	4384.78	4181.9	3192.85	3842.08	3408.42	2406.69	2196.2	3542.82	2064.32	2186.05	3134.53	4176.83	3015.33	4098.21	3502.25
14	3910.55	3755.85	3568.18	1909.63	2530.95	2246.92	3091.41	3606.23	3177.64	2738.91	3512.39	3380.52	3428.7	3735.56	3362.77	3989.16
15	3289.22	3400.81	1739.71	3555.51	5964.73	2520.81	2465.01	2396.54	3266.4	1470.89	2191.12	750.663	3177.64	2391.47	3208.07	3558.04
16	4204.73	4186.98	3274.01	6099.14	317984	3890.26	2604.5	2482.77	3337.41	2188.59	2802.31	3126.92	3900.4	2409.22	4225.02	4529.34
17	3570.72	2553.78	2203.8	2054.18	3504.78	3324.73	2652.68	2634.93	2749.05	3608.76	2530.95	3692.45	3322.19	2645.07	4724.61	5292.68
18	3339.94	2705.94	2302.71	2984.9	3986.63	2992.51	2241.84	2840.35	1881.73	2581.67	3073.66	3261.33	3682.31	3984.09	4108.36	4691.64
19	3811.64	4514.12	3327.26	4260.52	3591.01	2290.03	2343.29	1861.44	1455.68	3279.08	3717.81	1795.51	5825.25	2130.26	4930.03	5003.57
20	4189.51	4011.99	3423.63	3433.78	3114.24	2300.17	3035.62	3545.36	3565.65	2023.75	3854.76	3203	4093.14	3659.48	4219.94	4242.77
21	2749.05	4311.24	2951.93	3735.56	3289.22	2366.11	3370.38	3469.28	3048.3	1975.56	3656.95	3137.06	3951.12	3796.43	4290.95	4671.35
22	3461.67	4559.77	2472.62	2432.05	1932.45	3958.73	816.6	557.925	1437.92	3806.57	3261.33	3367.84	2989.97	3867.44	3928.3	4430.43
23	3887.72	4159.08	3134.53	2485.3	3829.4	1871.59	2853.03	3081.27	2601.96	1473.43	1907.09	2457.41	4057.64	3933.37	4067.78	3631.59
24
	AVG DMSO		3875.12
Source data for
Fig 5B (5/10)
PLATE5	Luminescence		KM206
	A	B	C	D	E	F	G	H	I	J	K	L	M	N	O	P
1	3328.76	3220.72	3542.28	4205.97	2374.38	3794.38	1484.31	3215.57	2906.88	4334.59	2353.8	4491.51	3249.01	4383.47	2971.19	2958.33
2	3328.76	3951.3	2451.55	4002.74	2312.64	3128.11	2132.57	2117.13	2667.64	2214.89	1661.81	3858.69	2472.13	3781.51	3022.64	2572.46
3	2456.7	4146.8	2698.51	3549.99	1805.87	3549.99	2484.99	2119.71	2081.12	4010.46	2675.36	1355.69	2551.88	2016.81	2564.74	2518.44
4	2791.12	2369.23	2423.26	3063.8	1821.3	2456.7	2114.56	1618.08	2523.58	3529.41	1726.12	1862.46	2863.15	3261.88	2466.99	2855.43
5	3691.48	3832.96	2785.97	650.832	1738.98	2441.26	1867.61	1654.09	1993.65	2899.16	2443.84	2181.45	2394.96	3115.25	2883.73	1795.58
6	2999.49	3568	3156.41	3050.94	1872.75	1831.59	2181.45	1983.37	1733.84	1872.75	1564.06	1738.98	2276.63	2142.86	2307.49	2991.77
7	1854.74	3148.69	2850.28	3259.3	2593.04	3578.29	2199.45	2348.66	2518.44	2652.2	1731.27	1612.93	1718.4	2099.13	1949.92	1597.5
8	3156.41	2713.94	2328.07	3315.9	2647.06	1751.84	2433.55	1679.82	1888.18	1720.97	1733.84	2335.79	2557.02	1373.69	2618.76	1821.3
9	3387.93	3624.59	2484.99	3099.81	1625.79	2575.03	1960.21	2292.06	1854.74	2315.21	2011.66	3035.5	2747.39	2160.86	2675.36	2433.55
10	3578.29	3493.4	1592.35	4434.92	1702.97	3493.4	1952.5	2821.99	1849.6	1965.36	2423.26	2189.16	573.658	1970.5	1775	2397.53
11	3449.67	3904.99	3030.36	3758.36	2665.07	4720.46	1612.93	2093.98	2994.34	2490.14	2827.13	1834.16	1862.46	2266.34	1906.19	4038.76
12
13	5132.06	4805.35	4031.04	4995.71	2587.89	2968.62	1955.07	1967.93	2376.95	4270.28	1798.15	3951.3	2037.39	2582.75	2940.32	1908.76
14	3511.41	4200.82	2922.31	3730.07	3061.23	1677.24	2266.34	5065.17	2459.27	2209.74	2724.23	9165.67	2286.92	3799.52	2760.25	4969.99
15	3215.57	2850.28	2626.48	3611.73	1787.86	2217.46	2698.51	2168.58	1304.24	2837.42	1885.61	3122.97	2232.89	4113.36	2356.37	2850.28
16	1733.84	3439.38	380.724	3691.48	2436.12	2209.74	1656.66	3742.93	1522.89	2706.23	2544.16	3395.64	676.557	3755.79	3053.51	4468.36
17	4849.08	3053.51	3393.07	4514.66	1929.34	3300.46	2220.03	2778.26	1638.66	2153.15	2690.79	3920.43	1088.15	3573.14	2924.89	5183.5
18	3755.79	4815.64	3467.67	4126.22	2839.99	3544.85	1751.84	3907.56	2238.04	4193.11	758.875	2446.41	2294.63	1540.9	2418.11	5530.79
19	4226.55	4890.24	2847.71	4764.19	1870.18	1466.3	2562.17	2119.71	2855.43	1234.78	2428.4	998.114	2482.42	1268.22	3362.2	4712.74
20	4275.43	1898.47	3040.65	3151.26	2801.41	2598.18	1386.56	3056.08	2796.26	3966.73	2623.91	2382.1	3364.78	2731.95	3032.93	5011.15
21	3380.21	4684.45	3318.47	4591.84	2281.77	3974.45	2286.92	3832.96	2837.42	3694.05	2171.16	3534.56	2448.98	4110.79	4069.63	4612.42
22	4442.64	4388.61	3935.86	4365.46	3323.62	4542.96	3007.2	4100.5	2598.18	3529.41	2814.27	3565.43	2896.59	2912.02	13029.5	1661.81
23	4262.56	4311.44	3966.73	2600.76	3457.38	4280.57	3454.81	3588.58	2263.76	3575.72	3367.35	4015.61	3086.95	4892.82	4087.64	3233.58
24
	AVG DMSO		3222.65
Source data for
Fig 5B (6/10)
Plate1	fold activation
	A	B	C	D	E	F	G	H	I	J	K	L	M	N	O	P
1	0.931476	1.04688	1.11471	1.01243	1.0715	0.940774	0.917802	1.01188	1.03266	1.08298	1.02446	1.08517	1.04907	1.08353	1.09283	1.17597
2	1.02665	1.09611	0.970857	0.941321	1.06111	1.01735	1.03977	1.00805	1.1169	0.999299	1.03266	1.1158	1.14315	0.942415	1.14206	1.24489
3	0.941868	0.956089	0.963747	0.959918	0.809504	0.868575	0.916708	0.87678	1.04251	1.11799	0.97031	1.04853	0.928741	1.00532	1.19511	1.20496
4	1.1251	0.915067	1.03048	0.834664	0.480232	0.831929	0.616426	0.85873	0.291531	0.823725	1.02227	0.951167	0.907957	0.895377	1.01735	1.03266
5	0.917255	0.875686	0.682608	0.89647	0.743321	0.843962	0.630647	0.817708	0.862559	0.897017	0.336382	0.913426	0.802393	0.985625	0.983437	1.08845
6	0.866935	0.957183	0.961012	0.911785	0.764106	0.824271	0.878421	0.862012	0.795283	0.884437	0.922725	0.865294	0.782155	0.924366	0.975233	1.09666
7	0.799658	0.791454	0.847244	0.772857	0.736211	0.825912	0.517973	0.722536	0.569934	0.833023	0.745509	0.803487	0.970857	1.04032	1.09994	1.07642
8	1.08244	0.91999	0.178857	0.823177	0.75426	0.628459	0.701205	0.835758	0.715426	0.699564	0.587984	0.852714	0.690813	0.884984	0.941868	1.31107
9	0.916161	0.903581	0.849432	0.859824	0.825365	0.743868	0.78489	0.789266	0.889907	0.777233	0.836852	0.768481	0.386155	0.799658	0.959918	1.07533
10	0.855995	0.922725	0.0842321	0.789813	0.696829	0.877874	0.886078	0.849432	0.718708	0.888813	0.863653	1.48445	0.910691	1.0168	1.15628	0.995471
11	1.07369	0.684249	0.779967	0.78489	0.992736	0.740586	0.70941	0.69136	0.8281	0.70941	0.86584	0.884437	1.09119	0.872951	0.919443	1.11088
12
13	1.00149	1.01079	0.940227	0.904128	0.91999	0.994923	0.962106	0.961559	0.918349	0.872951	0.937492	0.94515	0.985078	0.970857	0.990548	1.01024
14	0.817161	0.970857	0.930382	0.648697	0.957183	0.998752	0.359901	0.750432	0.939133	0.824818	1.03102	0.894829	0.987813	1.06439	1.03868	1.12455
15	0.933117	0.933117	0.720349	0.925459	0.939133	0.964294	0.665653	0.749338	0.940774	1.05071	0.841774	1.01899	0.770122	1.01626	1.05017	1.24434
16	0.397094	1.03376	0.75426	1.08627	0.964294	0.922178	0.559542	1.08353	0.965935	1.06822	1.03048	0.771763	0.829741	1.10705	0.857636	9.48924
17	1.05235	1.14807	0.953901	0.767934	1.12674	1.01844	0.948432	1.04962	0.98289	1.11307	1.04196	1.0797	1.15956	1.188	0.84068	1.16776
18	0.76684	1.20605	0.773404	1.28372	1.05071	1.88975	1.1705	1.25364	0.9632	1.34443	1.13112	1.15464	0.865294	1.20113	1.20605	1.31927
19	0.961012	1.1076	0.906316	1.06384	1.00313	1.16175	0.888813	3.03673	0.929835	0.946791	1.06986	0.953901	1.2416	1.31927	1.24926	1.25528
20	1.14698	1.00039	1.03813	1.10432	0.99383	0.851073	0.875139	0.872404	0.997658	0.876233	0.885531	0.888266	0.728553	1.06712	0.837398	1.12237
21	0.61752	0.958824	0.83357	0.840133	0.533835	1.01079	0.357713	0.919443	0.437023	0.956089	0.787078	0.961012	0.632835	1.00914	0.90194	1.08463
22	0.808956	0.929288	0.762465	1.06548	0.848338	0.940227	0.88936	1.07314	0.752073	1.02063	0.78489	1.03048	0.913426	1.05071	1.03485	1.11854
23	0.974139	1.02282	0.758089	0.818802	0.892642	1.01352	0.787078	0.866387	0.708863	0.911238	0.804034	0.947338	2.96727	0.972498	0.804581	1.02719
24
Source data for
Fig 5B (7/10)
Plate2	fold activation
	A	B	C	D	E	F	G	H	I	J	K	L	M	N	O	P
1	1.66408	1.40172	1.35787	1.0804	1.40777	0.816539	1.26639	1.13257	0.957165	0.83922	1.29739	0.960189	1.4176	1.17491	1.59754	1.22556
2	0.673644	1.02521	0.591235	0.936751	1.03882	0.756054	1.11594	0.798393	0.707667	0.607112	1.25278	0.582918	1.24522	0.804442	1.04336	0.898949
3	1.20061	1.02445	1.24447	0.88534	1.12047	0.727324	0.976822	0.631305	0.454389	0.779492	1.11442	0.71674	1.15449	0.784784	1.31024	0.904241
4	0.899705	0.522434	1.07662	0.848293	0.314519	0.501264	0.80293	0.632062	1.1492	0.369711	0.298642	0.556456	0.900461	0.767395	1.12047	0.715227
5	1.20742	0.960945	0.953385	0.712203	0.632817	0.506556	0.954897	0.565529	0.461193	0.652475	0.981358	0.505044	1.21725	0.607868	1.30268	0.775712
6	0.863414	0.926923	0.861902	0.558724	0.870975	0.601819	0.704643	0.666084	0.554188	0.340225	0.742445	0.515629	0.784784	0.734885	1.26866	0.83544
7	0.807466	0.507312	0.794613	0.647183	0.625257	0.425659	0.804442	0.474802	0.481607	0.398441	0.560236	0.541335	0.983627	0.545871	1.4365	0.840732
8	0.632817	0.711447	0.92163	0.743958	0.617696	0.361394	0.766639	0.64189	0.551163	0.792345	0.698594	0.361394	0.891388	0.811246	1.342	0.931459
9	1.32914	0.711447	0.85661	0.546627	0.715227	0.574601	0.956409	0.223792	0.816539	0.352321	0.861902	0.742445	1.28302	0.672889	1.40248	0.960189
10	0.58443	0.768151	0.450608	0.360638	0.435487	0.471022	0.529994	0.365174	0.569309	0.327372	0.44834	0.703131	0.878535	0.508825	1.21044	0.868706
11	1.04033	0.581406	0.890632	0.488411	0.31225	0.282764	0.553432	0.319811	0.588966	0.431707	1.07738	0.621477	1.15903	0.748494	1.24522	0.795369
12
13	1.20591	0.682717	0.83166	0.58443	0.818051	0.741689	0.655499	0.433975	0.660791	0.576869	0.833928	0.557212	0.717496	0.506556	1.5106	1.08569
14	0.960945	0.647183	0.872487	0.466486	0.619208	0.213207	0.49824	0.449096	0.546627	0.437756	0.429439	0.886852	0.965482	0.842245	1.13786	1.11518
15	0.945824	0.598039	2.90778	0.554188	0.704643	0.39466	0.755298	0.487655	0.416586	0.737153	0.236645	0.71674	0.476314	0.732617	1.10308	1.01614
16	0.969262	0.895168	0.528482	0.685741	0.495972	0.83166	0.421878	0.889876	0.518653	0.629793	0.437756	0.632817	1.03353	0.85661	0.798393	1.17113
17	0.881559	0.902729	0.642646	0.474802	0.492191	0.544359	0.455901	0.343249	0.371223	0.637354	0.397684	0.693302	0.456657	0.61694	1.05243	1.12576
18	0.549652	0.582918	1.16432	0.437756	0.375003	0.508825	0.805954	0.553432	0.454389	0.41583	0.992699	0.657011	0.873999	0.751518	0.863414	1.16054
19	0.889876	0.791589	0.440024	0.482363	0.548896	0.49824	0.455901	0.545871	0.468754	0.33342	0.436243	0.50202	1.11442	0.776468	1.01387	0.910289
20	0.930703	0.472534	0.651719	0.515629	0.250254	0.513361	0.999504	0.706911	0.658523	0.408269	0.429439	0.644914	1.03126	0.712203	1.2422	0.865682
21	1.35485	0.694058	0.929191	0.343249	0.920874	0.536042	1.20364	0.369711	0.433975	0.487655	0.626769	0.375759	0.576869	0.343249	1.08494	0.930703
22	1.10308	0.455145	1.22859	0.647939	0.549652	0.320567	1.06377	0.582918	0.520165	0.648695	0.582162	0.678937	1.07284	0.756054	1.22254	0.988163
23	1.32385	0.534531	0.485387	0.291081	0.564017	0.509581	0.964725	0.446072	0.905753	0.604087	0.490679	0.565529	0.973042	0.633573	0.941288	0.904241
24
Source data for
Fig 5B (8/10)
Plate3	fold activation
	A	B	C	D	E	F	G	H	I	J	K	L	M	N	O	P
1	1.49458	1.18543	1.28323	1.16968	1.29767	0.766656	1.14145	1.01149	1.14145	1.19659	1.12504	1.24713	1.25172	1.1769	1.31933	1.24253
2	1.08763	0.844765	0.805382	0.601247	0.492287	0.81851	0.893994	0.60256	1.14145	0.679357	1.19462	0.685921	0.376108	0.819166	1.20184	0.825074
3	0.830981	0.830325	0.705612	0.882179	0.9255	0.721365	0.830981	0.721365	1.06728	0.731211	0.956351	0.534953	1.23006	0.873646	1.34559	0.832294
4	0.717427	0.797506	0.936659	0.729242	1.02461	0.653758	0.819823	0.508697	0.884148	0.623564	0.950443	0.485067	0.89662	0.710207	1.32064	0.467345
5	0.878241	0.859862	0.706268	0.352478	0.680669	0.704299	0.850017	0.580243	0.72596	0.619626	0.899245	0.722022	1.15983	0.681982	1.25041	0.901214
6	0.835576	0.703643	0.801444	0.521825	0.892025	0.688546	1.01411	0.71152	0.790942	0.473909	0.611749	0.611749	0.363636	0.593371	1.22744	0.752215
7	1.00558	0.859862	0.57893	0.460781	0.785035	0.63341	0.916967	0.714145	0.940597	0.458156	0.772563	0.672793	1.20512	0.462094	1.12307	0.882179
8	0.549393	0.59534	0.873646	0.781096	0.719396	0.542173	0.790285	0.68789	0.690515	0.681982	0.881523	0.58615	1.20709	0.643912	0.371513	0.639974
9	0.799475	1.13357	0.794224	0.388579	0.689859	0.515917	0.759436	0.680013	0.889399	0.582212	0.930095	0.662291	0.84214	0.639317	1.00755	0.803413
10	0.885461	0.929439	0.71874	0.641943	0.531671	0.322284	0.450935	0.584838	0.575648	0.198884	0.84936	0.624221	1.1001	0.767312	1.12635	0.981949
11	1.10798	0.116836	0.868395	0.362324	0.77322	0.296685	0.772563	0.52445	0.744995	0.337381	0.939941	0.875615	0.25599	0.712832	1.14539	0.771907
12
13	1.2701	0.953069	0.714145	0.459468	0.628159	1.07056	0.840171	0.641943	0.599934	0.52445	1.01083	0.507384	1.01214	0.490975	1.23531	0.990482
14	1.25172	0.859206	0.926813	0.672136	0.592058	0.2468	0.953069	0.698392	0.634723	0.466689	0.639317	0.498851	0.83492	1.02133	0.886774	0.815228
15	1.09485	0.760748	0.531014	0.559239	0.611093	0.485724	0.8021	0.366262	0.605842	0.337381	0.819823	0.571054	0.689859	0.347883	0.995733	0.672793
16	1.06794	0.948474	0.655727	0.278307	0.539547	0.491631	0.882179	0.645225	0.966853	0.525107	0.435839	0.727929	0.632097	0.656383	0.915655	0.785035
17	1.38103	1.08435	0.84214	0.356416	0.722022	0.457499	0.504759	0.51723	0.452905	0.467345	0.508041	0.805382	0.95832	0.743682	0.857893	0.565802
18	1.22415	0.126026	0.881523	0.140466	0.646538	0.67148	0.550049	0.603873	0.705612	0.304562	1.17755	0.623564	0.828356	0.422054	1.03905	1.0489
19	2.41877	1.01214	0.767969	0.872333	0.978667	0.645225	1.01477	0.408927	0.582212	0.288152	0.336068	0.72596	0.832294	0.410896	1.03643	0.769938
20	0.936003	0.842796	0.758123	0.538891	1.06597	0.63341	1.06203	0.300624	1.22415	0.250082	0.485067	0.689202	0.876928	0.672793	1.19199	0.753528
21	1.19462	0.888087	1.0338	0.829012	1.11454	0.348539	0.416803	0.372169	0.643912	0.584181	0.662291	0.635379	0.838858	0.836889	0.985231	0.999015
22	1.03315	0.861831	0.600591	0.821136	0.618969	0.799475	0.822448	0.909091	0.840827	0.296685	1.28389	0.691172	0.850017	0.378733	1.03249	1.04562
23	0.97998	0.966196	0.531671	0.803413	0.541516	0.47194	1.23991	0.385297	0.475878	0.399738	1.09813	0.72596	1.09157	0.768625	0.779127	0.825074
24
Source data for
Fig 5B (9/10)
Plate4	fold activation
	A	B	C	D	E	F	G	H	I	J	K	L	M	N	O	P
1	1.23754	1.23623	1.2022	1.09487	1.14068	1.02812	0.968567	0.998671	0.990163	0.948279	1.07982	1.1878	1.24147	1.11123	1.29971	1.14723
2	1.08244	0.765691	0.722498	0.912285	1.06542	0.757183	0.764382	0.899196	1.10992	0.51177	0.586375	1.16228	1.05299	0.70941	1.07459	1.2611
3	0.912939	0.945007	0.759147	0.438473	0.955478	0.978383	0.58114	0.792523	1.02354	0.604045	0.968567	0.988854	1.04972	1.1878	1.13872	1.12301
4	0.960713	0.985582	0.736242	0.768309	0.728388	0.595537	0.963331	0.73166	0.594883	0.717263	0.827863	0.853386	0.960059	0.69763	1.15246	1.20547
5	0.800376	0.637422	0.708755	0.6047	0.794486	0.696975	0.936499	0.825245	0.916212	0.772236	1.12367	0.863202	1.16293	0.890689	1.03008	1.20613
6	0.787942	0.570014	0.780089	0.857312	0.668834	0.6564	0.882181	0.730351	0.983619	0.751948	0.760456	0.729697	1.07131	0.933227	1.13087	1.10338
7	0.503916	0.651819	0.712027	0.417531	0.536638	0.783361	0.962022	0.67407	0.800376	0.466614	0.623024	0.518314	1.03532	0.833098	1.11974	1.0916
8	0.631532	1.02092	0.742131	0.953514	0.621715	0.506534	0.695012	0.626951	0.886108	0.673415	0.562816	0.759147	1.02616	0.700247	0.962677	1.03466
9	0.996707	0.78467	0.708101	0.375647	0.784015	0.657055	0.696975	0.538601	0.503916	0.744095	0.374338	0.795141	1.00849	0.84815	1.06542	0.763728
10	0.989509	0.789251	0.744095	0.712027	0.80234	0.611244	0.352087	1.54382	1.92928	0.633495	0.893961	0.766346	0.838988	0.864511	0.940426	0.984273
11	0.860584	0.869746	0.648547	0.748676	0.806266	0.745404	0.74933	0.329836	0.781398	0.40706	0.823936	0.827208	0.634804	0.849459	1.13545	1.0255
12
13	1.35665	1.13152	1.07917	0.823936	0.991472	0.879563	0.621061	0.566742	0.914248	0.532712	0.564124	0.808884	1.07786	0.778125	1.05757	0.903777
14	1.00914	0.969221	0.920793	0.492791	0.653128	0.579831	0.797759	0.930609	0.820009	0.706792	0.906395	0.872364	0.884799	0.963986	0.867783	1.02943
15	0.848805	0.8776	0.448944	0.91752	1.53924	0.65051	0.636113	0.618443	0.842915	0.379573	0.565434	0.193713	0.820009	0.617134	0.827863	0.918175
16	1.08506	1.08048	0.844878	1.57392	82.0579	1.00391	0.672107	0.640694	0.861239	0.564779	0.723153	0.806921	1.00652	0.621715	1.09029	1.16882
17	0.921447	0.659018	0.568706	0.530094	0.904432	0.857967	0.684541	0.67996	0.70941	0.931264	0.653128	0.95286	0.857312	0.682578	1.21922	1.36581
18	0.861893	0.698284	0.594229	0.770272	1.02877	0.772236	0.578522	0.732969	0.485592	0.666217	0.793178	0.841606	0.950242	1.02812	1.06019	1.21071
19	0.983619	1.1649	0.858621	1.09945	0.926683	0.590956	0.6047	0.480357	0.375647	0.846187	0.959405	0.463341	1.50324	0.549727	1.27223	1.2912
20	1.08113	1.03532	0.88349	0.886108	0.803648	0.593574	0.783361	0.914903	0.920138	0.522241	0.994744	0.826554	1.05626	0.944352	1.08898	1.09487
21	0.70941	1.11254	0.761764	0.963986	0.848805	0.61059	0.869746	0.89527	0.786633	0.509806	0.943698	0.809538	1.01961	0.979692	1.10731	1.20547
22	0.893306	1.17668	0.638076	0.627605	0.498681	1.02158	0.210729	0.143976	0.371066	0.98231	0.841606	0.869092	0.771581	0.998016	1.01372	1.1433
23	1.00325	1.07328	0.808884	0.641348	0.9882	0.482974	0.736242	0.795141	0.671452	0.380228	0.492137	0.634149	1.0471	1.01503	1.04972	0.937154
24
Source data for
Fig 5B (10/10)
Plate5	fold activation
	A	B	C	D	E	F	G	H	I	J	K	L	M	N	O	P
1	1.03293	0.999401	1.09918	1.30513	0.736779	1.17741	0.460587	0.997805	0.902016	1.34504	0.730393	1.39373	1.00818	1.36021	0.921972	0.91798
2	1.03293	1.2261	0.760726	1.24207	0.717621	0.970665	0.661744	0.656955	0.827779	0.687288	0.515665	1.19737	0.767112	1.17342	0.937937	0.798244
3	0.762323	1.28677	0.837358	1.10158	0.560367	1.10158	0.771104	0.657753	0.645779	1.24446	0.830174	0.420675	0.791858	0.625823	0.795849	0.781481
4	0.866094	0.735183	0.751946	0.950708	0.565157	0.762323	0.656157	0.502095	0.783077	1.09519	0.535622	0.577929	0.888445	1.01217	0.765516	0.886051
5	1.14548	1.18938	0.864498	0.201956	0.539613	0.757533	0.579525	0.513271	0.618639	0.899621	0.758332	0.676911	0.743165	0.966673	0.894831	0.557174
6	0.930752	1.10716	0.979445	0.946717	0.581122	0.56835	0.676911	0.615446	0.538016	0.581122	0.485332	0.539613	0.706446	0.664937	0.716025	0.928358
7	0.575534	0.97705	0.884454	1.01138	0.80463	1.11036	0.682499	0.728797	0.781481	0.82299	0.537218	0.500499	0.533227	0.651367	0.605069	0.49571
8	0.979445	0.842147	0.722411	1.02894	0.821393	0.543604	0.755139	0.521253	0.585911	0.534025	0.538016	0.724805	0.793454	0.426262	0.812612	0.565157
9	1.05129	1.12473	0.771104	0.961884	0.50449	0.799042	0.608262	0.711235	0.575534	0.71842	0.624227	0.941928	0.852525	0.670525	0.830174	0.755139
10	1.11036	1.08402	0.494113	1.37617	0.528438	1.08402	0.605867	0.875674	0.573937	0.609858	0.751946	0.679305	0.178008	0.611455	0.550788	0.743963
11	1.07045	1.21173	0.940331	1.16623	0.826981	1.46478	0.500499	0.64977	0.929156	0.7727	0.87727	0.569148	0.577929	0.703253	0.591499	1.25324
12
13	1.5925	1.49112	1.25085	1.55019	0.803033	0.921173	0.606665	0.610657	0.737577	1.32508	0.557972	1.2261	0.632209	0.801437	0.912393	0.592297
14	1.0896	1.30353	0.906805	1.15745	0.94991	0.520455	0.703253	1.57174	0.763121	0.685692	0.84534	2.84414	0.709639	1.17901	0.856516	1.54221
15	0.997805	0.884454	0.815007	1.12073	0.55478	0.688086	0.837358	0.67292	0.40471	0.880463	0.585113	0.969068	0.692876	1.27639	0.731191	0.884454
16	0.538016	1.06725	0.11814	1.14548	0.755937	0.685692	0.514069	1.16144	0.47256	0.839752	0.789463	1.05368	0.209938	1.16544	0.947515	1.38655
17	1.50469	0.947515	1.05288	1.40092	0.598683	1.02415	0.688885	0.862103	0.508481	0.66813	0.834963	1.21652	0.337657	1.10876	0.907603	1.60846
18	1.16544	1.49431	1.07603	1.28038	0.881261	1.09998	0.543604	1.21253	0.694472	1.30114	0.235482	0.75913	0.712034	0.478148	0.750349	1.71622
19	1.31151	1.51746	0.883656	1.47835	0.580323	0.454999	0.795051	0.657753	0.886051	0.383157	0.753542	0.309719	0.770305	0.393534	1.0433	1.46238
20	1.32668	0.589104	0.943524	0.977849	0.869287	0.806226	0.430253	0.948314	0.867691	1.23089	0.814209	0.739174	1.0441	0.847735	0.941129	1.55498
21	1.04889	1.4536	1.02973	1.42487	0.708042	1.23329	0.709639	1.18938	0.880463	1.14628	0.673718	1.09679	0.759928	1.27559	1.26282	1.43125
22	1.37857	1.3618	1.22131	1.35462	1.03133	1.4097	0.933147	1.2724	0.806226	1.09519	0.873279	1.10637	0.898823	0.903612	4.04311	0.515665
23	1.32269	1.33786	1.23089	0.807025	1.07284	1.32828	1.07204	1.11355	0.702454	1.10956	1.0449	1.24606	0.957893	1.51826	1.26841	1.00339
24
Source data for
Fig 5C (1/1)
	KM206
			luminescence
	[AGO1] (M)		1	2	3	µ	σ
	1e-05		316169	375081	381011	357420	35847.7
	6.3e-06		278518	318918	331972	309803	27868.5
	4e-06		274624	280120	326879	293874	28714.8
	2.5e-06		282733	196098	281386	253406	49634.4
	1.5e-06		272149	279224	365248	305540	51829.5
	1e-06		295872	257077	240955	264635	28228.1
	6.3e-07		183650	231698	184469	199939	27507
	4e-07		197156	215617	218389	210387	11542.2
	2.5e-07		118397	137276	114939	123537	12023.1
	1.5e-07		126848	128850	107537	121079	11769.6
	1e-07		90262.8	96703.9	79621.7	88862.8	8626.7
	6.3e-08		73188.3	68913.9	71807.2	71303.1	2181.31
	4e-08		54288.6	68267	47298.1	56617.9	10676.7
	2.5e-08		47819.2	61849	46099.2	51922.5	8639.52
	1.5e-08		51000	44615.4	46384.2	47333.2	3296.41
	1e-08		42150.9	40397.5	33676.5	38741.6	4473.25
	KM207
			Luminescence						% actvity of control
	[AGO1] (M)		1		2		3		1	2	3	µ	σ
	1e-05		2.68593e+06		2695818		2831698		91.6008	91.9379	96.572	93.3702	2.77789
	3e-06		2.58249e+06		2.83309e+06		2.80653e+06		88.0731	96.6194	95.7137	93.4687	4.69464
	1e-06		2825085		2.75851e+06		2.75925e+06		96.3464	94.0761	94.1011	94.8412	1.30362
	3e-07		2.61075e+06		2.68743e+06		2682127		89.0369	91.6517	91.471	90.7199	1.46031
	1e-07		2695948		2665437		2.71436e+06		91.9424	90.9018	92.5703	91.8048	0.842682
	3e-08		2.56319e+06		2.6711e+06		2835733		87.4148	91.095	96.7096	91.7398	4.68079
	0		2.95203e+06		3.02217e+06		2.82244e+06		100.676	103.068	96.2563	100	3.45573
Source data for
Fig 5D (1/1)
	KM206		Luminescence
	[AGO2] (M)		1	2	3	µ	σ
	1e-05		604800	669573	450023	574798	112808
	6.3e-06		574092	603870	606472	594811	17990.6
	4e-06		411460	510313	439381	453718	50962.1
	2.5e-06		372442	400976	451736	408385	40162.6
	1.5e-06		315364	357182	356564	343036	23967.4
	1e-06		180751	199880	222144	200925	20716.4
	6.3e-07		141014	116617	113271	123634	15144.3
	4e-07		100324	97513.5	106398	101412	4541.08
	2.5e-07		102150	76411.1	76529.6	85030.3	14826.4
	1.5e-07		42956.9	45540.6	42459.8	43652.4	1654.01
	1e-07		52964.6	40873	50198	48011.9	6335.32
	KM207
			Luminescence						% actvity of control
	[AGO2] (M)		1		2		3		1	2	3	µ	σ
	1e-05		2.33995e+06		2457007		2.44065e+06		79.8013	83.7935	83.2357	82.2768	2.16194
	3e-06		2474281		2.65482e+06		2607884		84.3827	90.5397	88.939	87.9538	3.1946
	1e-06		2425255		2.76467e+06		2.80629e+06		82.7107	94.286	95.7053	90.9007	7.12816
	3e-06		2.53347e+06		2.71288e+06		2.69376e+06		86.4013	92.52	91.8676	90.263	3.36016
	0		2.75423e+06		2.3817e+06		2.09499e+06		114.269	98.8131	86.9179	100	13.7141
Source data for
Fig 5E (1/10)
PLATE1	Luminescence		KM206
	A	B	C	D	E	F	G	H	I	J	K	L	M	N	O	P
1	103476	92631	159530	183414	184248	104306	182789	180165	184225	184054	193729	203962	196815	186810	214950	209181
2	136568	153868	114938	80155.4	151208	133125	174555	129078	187940	194479	167632	150594	165760	145079	148123	180953
3	89242.5	77622.5	154402	104687	136122	78825.4	181990	143672	151335	140628	186447	163775	147247	171900	148222	124445
4	167303	88184.7	140599	70941.3	39218.3	92428.8	83432.5	123097	5281.13	157399	174072	106551	130939	144810	109843	175682
5	125972	107912	63949.1	94891.8	101493	58180.5	79717.3	133371	54053.1	169281	7121.87	103720	173696	155644	155398	172136
6	56202.4	134320	133402	61792	61452.4	92504	129894	116600	51520.2	112394	147376	157967	178630	157031	81617.6	163482
7	50825.3	54322.8	62396.1	52225.3	65496.9	86530.6	25944.2	41056.4	14598.9	82875.1	83056.5	101941	161957	138380	183009	179131
8	131492	79305.1	6551.5	49892	62925	41087.5	57229.1	83772.1	70946.5	66790.6	97256.2	58102.8	49466.8	71991.3	97546.6	94184
9	88340.3	88560.6	64332.8	79548.8	72372.4	53052.4	79823.6	68548.4	119646	76398.8	47138.7	80419.9	13886	75309.9	141833	147319
10	35500.5	62860.2	1501.12	58279.1	26089.3	58426.8	113709	94461.4	30870.1	63334.6	49754.6	73126.9	95506.2	85693.2	145969	89735.1
11	160728	33530.1	20792.7	48352	109206	53965	34398.6	57776.1	40820.5	80194.3	43617.9	65017.2	165281	81340.2	76028	116239
12
13	194105	209513	152471	190963	187940	146682	187888	155634	194927	153298	182444	194077	180323	223041	195417	153855
14	27606	123211	174622	69559.5	122936	70568	10951.1	72945.4	135207	90938	164521	157298	156088	178384	209842	210986
15	107453	162380	48642.4	172779	132057	151864	117263	104523	86294.7	174749	45401.6	91658.8	112545	171018	209705	204510
16	81285.8	164615	44307.5	114624	51463.1	68330.6	143036	178451	144734	169603	165016	121857	138670	179605	119394	262695
17	114920	208821	132075	93276.6	152655	139899	153031	211289	55510.2	180761	31266.8	216365	136425	228610	3489.64	2706.68
18	51079.4	189874	39646	179263	74340.2	163119	180909	183001	70653.5	151211	113245	144662	98428.1	203203	238063	219990
19	72152.1	178013	52321.3	164293	96120.7	132557	74011	100204	110564	95861.4	138702	156292	139671	218131	156093	163339
20	124608	219772	126566	202277	39889.8	160049	64006.1	205860	39843.1	171288	64978.3	153285	51203.9	190779	48704.6	178996
21	43931.6	167765	77049.5	158156	29786.4	193315	9035.21	166992	20727.8	192656	57467.6	180321	35687.1	182742	110416	209018
22	61833.5	202907	41217.2	193390	41442.7	193092	88638.4	223381	43988.6	178856	156920	183976	115537	142839	152857	223041
23	173595	190994	51572	1094.08	91334.7	910.003	65538.3	101249	44403.5	160267	60529.4	177518	240775	1374.08	92071	209581
24
	AVG DMSO		177090
Source data for
Fig 5E (2/10)
PLATE2	Luminescence		KM206
	A	B	C	D	E	F	G	H	I	J	K	L	M	N	O	P
1	236645	214748	221792	169009	175575	185806	198901	164342	217967	169205	196741	59536.9	206625	43037.3	233492	29469.3
2	16421.2	171862	88073.4	122786	129851	110444	188610	110175	146168	141308	142944	65352.9	185801	27870.3	49310.5	22498.4
3	134497	171695	162385	144151	132950	104970	103734	119071	75532.2	84658.5	180750	26872.2	203727	20358.6	160805	28202.1
4	134262	105759	118084	103946	4564.48	63659.8	99922.2	72579.7	123505	84959	41106.5	26179.8	51264.9	126246	114010	27386.9
5	140686	53901.2	122374	109349	77063.2	97043	40340.9	60427.8	10675.7	56284	42666.3	65885.9	75069.7	82743.4	212318	17599.5
6	165910	143171	64812	86513.6	62878.6	71336.1	158166	62815.9	19935.3	75072.3	144242	91955.9	166229	60757	188293	96188.6
7	32426.9	74664.7	137815	98521.8	100335	90260.3	136302	82116.3	48589.4	84763	158704	30242.6	131649	62105.2	143610	70834.4
8	9745.58	97889.5	12512.5	76932.6	93123.8	72971.7	128153	77946.3	108142	60375.6	91441.2	67325.5	139291	51139.5	201208	84938.1
9	160562	146309	163368	314048	148253	99399.7	138374	63377.6	131733	110177	165954	105649	198326	120628	196127	88371.2
10	131443	134165	66066.1	127764	43071.3	121096	64757.2	103298	128929	89685.5	152039	112879	82840	80232.5	131051	147840
11	117093	90033	107721	110629	103118	80465	90053.9	66502.5	132135	73559.5	190169	115756	32403.4	95430.9	99807.3	105386
12
13	216114	152684	198763	157095	148297	166490	160750	32547.1	162270	68621.4	186114	144355	230179	66656.6	168042	42862.3
14	154048	165137	129914	107941	159083	23253.5	135338	65567.1	99901.3	51202.2	103635	66567.8	78432.3	64015.1	34642.5	69995.7
15	162409	115878	65065.5	76734	87869.6	120200	14396.3	57849	127228	52370.1	7995.03	44803.5	43531.1	31747.6	18250.1	66371.8
16	66494.6	118460	61888.3	89541.8	49368	46261.5	57966.6	54901.8	27076	23099.4	46716.1	30992.5	61569.6	71997.1	114629	72302.8
17	63636.3	137206	140219	98623.7	59696.2	111277	91859.3	73316.5	1113.03	1821.09	104393	81977.8	27488.8	80898.8	118031	68253
18	16737.3	180622	138170	124814	87571.7	134434	82220.8	140882	59513.4	65222.2	13170.9	93359	11854.1	75294.4	108892	107690
19	91143.4	135226	43194.1	66040	121140	96982.9	53812.3	69047.3	16340.2	62272.4	10231.6	66087	26132.8	98835.3	21944.5	81766.2
20	183091	132814	85889.1	146468	12857.4	140710	46627.2	164792	17766.7	62685.2	26482.9	48427.4	92583	45940.1	28395.4	65420.8
21	116942	70839.6	82160.7	85716.7	33098.4	72979.5	115714	34543.2	19718.5	66646.2	71903	28047.9	101853	56568.8	26352.3	49347.1
22	25163.5	76046.9	93181.3	165442	67119.1	47128.9	120981	107455	73763.3	49916.7	95796.7	43463.2	108594	72018	180818	77392.4
23	90584.2	74609.9	134136	13184	89962.4	71699.2	31543.8	54705.9	15556.3	57619.1	34848.9	25095.5	25814	47844.8	94581.8	76728.8
24
	AVG DMSO		157023
Source data for
Fig 5E (3/10)
PLATE3	Luminescence		KM206
	A	B	C	D	E	F	G	H	I	J	K	L	M	N	O	P
1	224703	136941	223973	82509.8	231573	82674.3	208975	196472	228737	163627	221057	148465	272782	233945	336710	182027
2	121054	70623.6	86448.8	49215	40751.3	81142.9	118801	29196.5	174686	80891.1	74518.9	52372.9	6277.14	52619.6	75564.6	58845.3
3	74444.4	35756.3	50075.8	131383	82761.6	66196.5	104389	33341	81631.1	28608.1	62206.1	19890	181518	85613.7	253868	31760.8
4	93280.9	87656.4	104083	54513.2	83874.2	48696	81271.4	22698.4	58079.6	42935.3	52421.7	32680.7	122244	73581	219684	33641.7
5	122616	108312	78527.2	64056.1	36540	22017.5	89015.7	42909.6	51144.7	22223.1	137254	55697.7	145178	53441.8	167882	114111
6	87808	87116.8	53246.5	106565	26768.4	49130.2	97261	73478.3	64454.4	15617.1	37737.4	27336.3	15565.7	39808.3	150346	80066.3
7	111100	98324.7	76219.9	81109.5	75166.4	57781.6	25545.4	39628.5	44353.7	47914.9	58269.7	38644.4	135664	49202.2	177091	77730.7
8	52028.6	83452.8	74732.1	67267.9	34016.8	42652.7	50340.5	35563.6	25352.7	44803.3	57722.5	49561.9	130396	67974.5	110900	36645.3
9	105501	185922	81605.4	71656.5	85729.3	78802.1	81363.9	52629.8	69999.2	61044.7	157155	31606.7	91348.7	65723.7	66384	64513.5
10	107071	103207	101475	55476.8	42845.4	17148.4	27919.5	74431.5	25977	15324.1	101457	53089.8	122501	100511	105152	114417
11	107546	2898.33	85038.2	78316.5	67776.7	20398.8	64228.3	58832.5	115237	68760.8	127087	133282	6729.36	91944.8	177623	41573.5
12
13	171500	160595	184085	167759	147327	153843	165510	116141	181097	133341	162437	178168	234431	90544.5	257979	114109
14	91636.5	104792	78367.9	75911.5	85115.2	35422.3	33621.1	166551	114291	65094.2	21257	46396.4	40103.8	204044	164131	61291.4
15	16503.5	94211.1	41201	55361.1	83386	18728.6	112148	26663.1	75145.8	21822.2	147537	36984.5	91857.5	73994.7	124944	71399.6
16	87939.1	104671	45250.4	68950.9	27338.8	30214	63033.5	36930.6	112020	47652.8	29397	37269.7	61692.2	43783.2	101531	52236.7
17	139950	190370	180179	79280.1	32213.1	47537.2	168959	28780.3	70649.3	88892.3	86895.9	103184	37765.6	105977	146129	71993.1
18	209682	9116.37	45623	3132.15	124916	39751.8	179866	239240	169113	93692	207179	44435.9	102372	32323.5	149670	153676
19	179437	176215	159398	86286.9	228159	92718.2	176407	56818	201341	42932.8	77278.5	72496.7	48441.6	160677	199944	97720.9
20	69811.7	129538	112138	74842.6	36766.1	110242	140636	45846.5	159089	76826.2	96194.7	87068	115918	115486	163334	140271
21	78825.3	202739	221568	113433	171001	123246	116221	71317.4	181754	59289.8	101113	73745.5	151525	117323	128259	175727
22	154572	107385	136931	155821	226064	107444	232691	120019	106228	115946	197762	135664	89324	44965.2	173306	196488
23	126578	114556	20252.3	153023	134993	146062	181515	107361	33143.2	119782	240386	117968	77656.2	164475	103464	101578
24
	AVG DMSO		181064
Source data for
Fig 5E (4/10)
PLATE4	Luminescence		KM206
	A	B	C	D	E	F	G	H	I	J	K	L	M	N	O	P
1	193912	100974	100373	69336.8	108440	78401.9	164598	75768.2	168913	82523	175637	110034	209136	118771	210109	154132
2	115898	14528.6	30682.2	22804.1	91649.3	14449.6	101270	46690.6	89963.1	61142.8	49744.6	119807	84606.6	56283	131363	42370.8
3	45687.1	41250.1	29785.6	13244.8	35437.6	53473.5	6711.57	41441.1	135602	56311	98299.7	89369.6	145859	73834.9	176070	138819
4	52630.4	58002.2	26853.9	19401.2	33789.6	12536.8	61293.1	40366.2	57250.9	17113.9	53308	76585.8	106152	54953.4	134318	86516.9
5	58078.7	11749.7	24095.4	16520.4	45445.1	30346	27661.4	38764.1	36056.6	36902.2	106188	75699.4	47093.1	47513.3	158895	127660
6	25921.7	8430.85	30496.3	32475.3	20712.9	45722.7	52987	50962.1	47658.5	31079.5	60065.4	55422.1	143416	19757.7	149430	29556.4
7	8125.2	16451.6	12755.8	15412.4	31347	30022.5	61479	26334.3	53934.6	15096.6	12055.4	60302.3	47701.8	75330.1	24024.1	107994
8	23614	30114.2	21925.3	22248.8	20590.6	29011.3	51290.7	13117.5	36054	31843.7	17707.3	28254.8	56828	36041.3	10909.2	73142.1
9	54859.1	23310.9	3591.39	6591.86	13257.6	21245.2	24347.6	17218.3	6016.22	32974.6	7068.16	48122.1	54884.6	41909.8	43183.3	18889.2
10	72164	25468.3	12455.3	18374.7	4757.96	25328.2	16039	39744.7	12024.8	37605.2	21856.5	41087	27192.7	47536.3	9740.06	68717.8
11	48218.9	21100.1	24383.3	16044.1	28843.2	43514.4	3736.57	25539.6	26474.4	24276.3	11428.8	38860.9	9709.49	28555.4	72105.5	92520.4
12
13	34102.9	77981.6	42849.6	81361.6	49698.7	89344.1	51519.9	90931	24553.9	78124.2	49523	96277.3	66002.6	112459	58529.5	93959.5
14	12768.5	67029.1	6734.5	34454.4	3614.32	11525.6	13242.3	32798.8	18331.4	67941	18076.7	70839.6	11410.9	77039.2	14808.8	134817
15	7585.22	30065.8	21601.8	62765.3	13018.2	43527.2	8298.41	42088.1	29385.7	57171.9	37386.1	2241.44	39851.7	83867.9	40172.6	44520.5
16	10471.1	588637	36418.2	59179	201857	44225.1	47195	56074.1	9796.09	42024.4	12796.6	48455.8	12625.9	64112.7	74206.8	119881
17	9037.06	14042.1	21629.9	30394.4	40457.9	60646.1	35962.3	72818.6	25603.3	56578.4	88730.3	67291.5	103325	18458.7	138819	115302
18	32220.6	73147.2	27187.6	53628.9	20633.9	30020	22541.7	34507.9	27544.2	87393.1	65913.5	77102.8	66084.2	81399.8	132563	156355
19	38226.7	165505	29243.1	91590.7	35040.3	69260.4	74973.5	89384.9	31894.6	83901	87214.8	102217	64492.2	103947	142097	134267
20	55210.6	89372.2	34273.6	43234.2	24495.3	24225.3	14202.6	92357.3	69260.4	65024.6	74525.2	34378	97917.6	107530	65121.4	142107
21	22987.5	64413.3	30325.6	82304	47668.7	74278.1	71514.5	93686.9	31996.5	53249.4	35014.8	121025	38410.1	108147	77635.2	165492
22	23657.3	99680.2	19052.2	93590.1	9388.56	117912	8537.83	3838.46	33855.9	80526.1	17073.1	103733	47289.2	117502	86310.6	129519
23	73391.7	114461	31706.1	84626.9	55674.2	29365.4	25618.6	79744.2	41639.8	64313.9	35649	42144.1	64061.8	119390	40340.8	87046.7
24
	AVG DMSO		100571
Source data for
Fig 5E (5/10)
PLATE5	Luminescence		KM206
	A	B	C	D	E	F	G	H	I	J	K	L	M	N	O	P
1	285442	119999	170590	159150	139447	120980	199569	117577	226649	147176	141474	148985	259917	158376	330431	198305
2	96347.2	142835	147818	29521.8	159930	128900	102177	101631	20116.2	82447.9	167837	91830.5	136442	14200.1	272927	167868
3	97749.1	108383	44738.9	123835	49362.7	80788.5	165915	121413	127906	70552	111939	60860.9	200889	85478.5	186159	66412.5
4	115411	13695.4	18242.7	100828	75644.8	14684.4	98676.9	71617.4	109668	68105	109742	84976.4	60182.9	14353.1	189863	110647
5	181902	12558.6	124610	3038.33	131487	32616.2	134979	97303.1	122548	13343.7	180633	102911	90563.7	135310	200339	137383
6	177556	113025	162890	77092.5	108582	99156.1	89763.3	100074	107902	94468.6	84459	106196	131247	92934.2	27153.8	133766
7	113137	73355.8	120679	52278.7	117695	65976.6	19180.7	88269.6	140276	69708.3	103334	56298.3	171074	88501.6	185244	75280.2
8	71829	93892.6	81040.8	85162.5	94687.8	65433.7	46250.4	53316.1	105182	57453	36156.6	49615	67019.2	12023.3	80130.9	34780.2
9	120182	20506.2	112655	92990.2	127732	109816	135823	114791	174487	149082	151437	112349	211567	62892.4	83571.9	178007
10	98824.8	112612	35394.5	111274	149666	88962.9	124429	118253	174444	34344.4	150293	142378	14052.3	52949	90059	72351.5
11	147757	25581.1	115321	86184.6	57409.7	85631.5	183597	77072.2	159270	41998.8	166359	79881.1	179697	106551	178461	177658
12
13	185134	98893.6	191277	136766	163761	99750	9624.78	94741.4	136878	123919	15461.8	138208	223106	111799	14503.4	142185
14	5740.2	110884	112130	16942.8	63894.2	13432.9	87515.1	80773.2	23011.8	30125.9	155590	85295	151736	29167.5	70424.5	42291.9
15	49390.7	29063	4547.3	117723	69348.9	89149	124312	54636.4	21844.4	44343.8	107858	132838	91076	70878.2	151001	149171
16	29045.1	45292	2431.68	62701.3	76536.9	96097.4	72298	95783.9	79580.3	83454.7	64062.4	65645.3	4366.33	97840.9	88516.9	52689
17	815807	75866.5	114501	139050	169206	140408	89062.3	106372	33327.3	8490.5	135889	71571.5	54348.4	150413	214964	96670.9
18	149278	131793	149187	155462	141876	121482	106742	143862	82909.2	102289	61579.7	78948.2	61439.5	35081	117738	195855
19	148440	145409	59563.5	126262	112961	17702.4	7881.31	16190.8	136597	6367.24	131953	6560.96	136552	17358.2	184948	86934
20	159706	17799.2	11465.1	97861.3	75451	33684.2	46372.8	70653.9	147165	113588	167944	144953	126904	13086.2	13101.5	126672
21	28831	80179.3	90915.4	108164	170371	101305	15117.7	93856.9	32014.6	116662	40581.6	90211.9	176646	132443	208816	121640
22	142368	110761	86342.6	88463.3	123955	123035	161620	59698.6	123769	126290	123267	41685.3	138224	37612.1	65912.9	14817
23	147334	104167	86373.2	15074.4	155141	145554	76442.6	89793.9	138117	104777	133401	134783	153499	150451	151804	137051
24
	AVG DMSO		150315
Source data for
Fig 5 (6/10)
PLATE1	Inhibition		1/[resididual activity]
	A	B	C	D	E	F	G	H	I	J	K	L	M	N	O	P
1	1.71141	1.91177	1.11007	0.965521	0.961146	1.6978	0.968821	0.98293	0.961268	0.962161	0.914107	0.868246	0.899778	0.947967	0.823864	0.846584
2	1.29671	1.15092	1.54074	2.20933	1.17116	1.33025	1.01452	1.37196	0.942265	0.910585	1.05642	1.17594	1.06835	1.22064	1.19556	0.978648
3	1.98436	2.28142	1.14694	1.69162	1.30096	2.2466	0.973072	1.2326	1.17018	1.25928	0.949812	1.0813	1.20267	1.03019	1.19476	1.42304
4	1.0585	2.00817	1.25953	2.49628	4.51549	1.91596	2.12255	1.43862	33.5325	1.1251	1.01733	1.66202	1.35246	1.22291	1.6122	1.00801
5	1.40579	1.64106	2.76923	1.86623	1.74485	3.04379	2.22147	1.32779	3.27621	1.04613	24.8656	1.70739	1.01953	1.13778	1.13959	1.02878
6	3.15092	1.31841	1.32749	2.8659	2.88173	1.9144	1.36333	1.51878	3.43729	1.57561	1.20161	1.12105	0.991375	1.12773	2.16975	1.08324
7	3.48428	3.25995	2.83815	3.39087	2.70379	2.04655	6.8258	4.31332	12.1303	2.13683	2.13216	1.73718	1.09343	1.27973	0.967654	0.988606
8	1.34678	2.23302	27.0304	3.54946	2.81429	4.31005	3.0944	2.11394	2.4961	2.65141	1.82086	3.04787	3.57997	2.45987	1.81544	1.88025
9	2.00463	1.99964	2.75271	2.22618	2.44692	3.33801	2.21851	2.58342	1.48011	2.31796	3.75678	2.20206	12.7531	2.35148	1.24857	1.20208
10	4.98837	2.8172	117.972	3.03865	6.78781	3.03096	1.55739	1.87473	5.7366	2.79609	3.55926	2.42167	1.85422	2.06655	1.2132	1.97347
11	1.10179	5.28151	8.51693	3.66251	1.62162	3.28156	5.14816	3.0651	4.33825	2.20826	4.06002	2.72373	1.07145	2.17715	2.32927	1.52349
12
13	0.912337	0.845243	1.16146	0.927349	0.942265	1.20731	0.942525	1.13786	0.90849	1.1552	0.970652	0.912471	0.982068	0.793976	0.906212	1.15101
14	6.41489	1.43729	1.01413	2.54587	1.4405	2.50949	16.1709	2.4277	1.30977	1.94736	1.07639	1.12582	1.13455	0.992744	0.843916	0.839343
15	1.64807	1.09059	3.64064	1.02495	1.34101	1.1661	1.51019	1.69426	2.05215	1.01339	3.90051	1.93205	1.5735	1.0355	0.844469	0.865923
16	2.1786	1.07578	3.99683	1.54496	3.4411	2.59166	1.23807	0.992369	1.22355	1.04414	1.07316	1.45325	1.27705	0.985994	1.48323	0.674125
17	1.54099	0.848045	1.34083	1.89854	1.16006	1.26584	1.15721	0.838138	3.19022	0.979687	5.66383	0.818474	1.29807	0.774635	50.7472	65.427
18	3.46695	0.932667	4.46676	0.987877	2.38215	1.08565	0.978887	0.967695	2.50645	1.17114	1.56378	1.22416	1.79918	0.871491	0.743877	0.804989
19	2.45439	0.994812	3.38466	1.07789	1.84237	1.33595	2.39275	1.76729	1.60169	1.84735	1.27677	1.13307	1.2679	0.811849	1.13452	1.08418
20	1.42117	0.805787	1.39919	0.875479	4.43947	1.10647	2.76676	0.860241	4.44467	1.03387	2.72536	1.1553	3.45852	0.928244	3.63599	0.989351
21	4.03103	1.05558	2.29839	1.11971	5.94532	0.916069	19.5999	1.06047	8.54356	0.9192	3.08156	0.982082	4.96228	0.969068	1.60384	0.847245
22	2.86397	0.872761	4.2965	0.915713	4.27312	0.917127	1.99789	0.792769	4.0258	0.990125	1.12854	0.962568	1.53276	1.23978	1.15853	0.793976
23	1.02013	0.927198	3.43383	161.862	1.93891	194.603	2.70207	1.74905	3.98819	1.10497	2.92568	0.997587	0.735499	128.879	1.9234	0.844971
24
Source data for
Fig 5E (7/10)
PLATE2	Inhibition		1/[resididual activity]
	A	B	C	D	E	F	G	H	I	J	K	L	M	N	O	P
1	0.663537	0.731197	0.707974	0.929081	0.894337	0.845089	0.789451	0.955462	0.720399	0.928005	0.798121	2.6374	0.759942	3.64853	0.672499	5.32836
2	9.56222	0.913657	1.78286	1.27883	1.20925	1.42174	0.832528	1.42522	1.07426	1.11121	1.09849	2.40269	0.845113	5.63406	3.18437	6.97927
3	1.16748	0.914547	0.966976	1.08929	1.18107	1.49588	1.5137	1.31873	2.07889	1.85478	0.868727	5.84332	0.770751	7.71285	0.976481	5.56777
4	1.16953	1.48472	1.32976	1.51062	34.401	2.46659	1.57145	2.16345	1.27139	1.84822	3.8199	5.99786	3.06297	1.24379	1.37727	5.7335
5	1.11612	2.91316	1.28314	1.43598	2.03758	1.61807	3.89239	2.59852	14.7084	2.78983	3.68025	2.38325	2.09169	1.89771	0.739565	8.92199
6	0.946434	1.09675	2.42274	1.81501	2.49724	2.20117	0.992773	2.49973	7.87661	2.09162	1.0886	1.70759	0.944619	2.58444	0.833926	1.63245
7	4.84236	2.10304	1.13937	1.59379	1.56498	1.73967	1.15202	1.9122	3.23163	1.85249	0.989406	5.1921	1.19274	2.52834	1.0934	2.21676
8	16.1122	1.60408	12.5493	2.04104	1.68617	2.15183	1.22528	2.0145	1.45201	2.60077	1.7172	2.33229	1.1273	3.07048	0.780399	1.84867
9	0.977959	1.07323	0.961161	0.499996	1.05915	1.57971	1.13477	2.47757	1.19198	1.42518	0.94618	1.48626	0.791739	1.30171	0.80062	1.77685
10	1.19461	1.17037	2.37675	1.22901	3.64565	1.29668	2.42479	1.5201	1.2179	1.75082	1.03278	1.39107	1.89549	1.9571	1.19818	1.06211
11	1.34101	1.74406	1.45768	1.41936	1.52275	1.95144	1.74365	2.36116	1.18835	2.13464	0.825699	1.3565	4.84587	1.64541	1.57326	1.48998
12
13	0.726574	1.02842	0.790001	0.999543	1.05884	0.943136	0.976815	4.82448	0.967661	2.28825	0.843689	1.08776	0.682178	2.3557	0.934426	3.66343
14	1.01931	0.950866	1.20867	1.45471	0.98705	6.75264	1.16023	2.39484	1.57178	3.06672	1.51515	2.35884	2.00202	2.4529	4.53266	2.24332
15	0.966836	1.35507	2.4133	2.04633	1.787	1.30635	10.9072	2.71435	1.23418	2.99833	19.64	3.5047	3.60714	4.94597	8.60394	2.3658
16	2.36144	1.32554	2.53719	1.75363	3.18066	3.39425	2.70885	2.86006	5.79934	6.79771	3.36122	5.06648	2.55033	2.18096	1.36983	2.17174
17	2.4675	1.14443	1.11984	1.59214	2.63036	1.41109	1.70938	2.14171	141.076	86.2246	1.50416	1.91543	5.71225	1.94098	1.33035	2.3006
18	9.3816	0.869343	1.13644	1.25805	1.79308	1.16803	1.90977	1.11457	2.63845	2.4075	11.9219	1.68192	13.2463	2.08545	1.44201	1.4581
19	1.72281	1.16119	3.63529	2.37769	1.2962	1.61908	2.91797	2.27413	9.60961	2.52155	15.3469	2.376	6.00865	1.58873	7.15544	1.92039
20	0.857619	1.18227	1.8282	1.07206	12.2127	1.11593	3.36762	0.952856	8.83802	2.50494	5.92922	3.24243	1.69602	3.41799	5.52986	2.4002
21	1.34274	2.21659	1.91117	1.83188	4.74412	2.1516	1.35699	4.54569	7.96323	2.35607	2.18381	5.59837	1.54166	2.77579	5.95861	3.18201
22	6.24011	2.06482	1.68513	0.949109	2.33947	3.33177	1.29791	1.46129	2.12874	3.1457	1.63913	3.61278	1.44596	2.18033	0.868401	2.02892
23	1.73344	2.10459	1.17062	11.9101	1.74543	2.19002	4.97793	2.87031	10.0938	2.72519	4.50581	6.257	6.08285	3.28192	1.66018	2.04646
24
Source data for
Fig 5E (8/10)
PLATE3	Inhibition		1/[resididual activity]
	A	B	C	D	E	F	G	H	I	J	K	L	M	N	O	P
1	0.805792	1.3222	0.808417	2.19445	0.781885	2.19008	0.866436	0.921574	0.791581	1.10656	0.819083	1.21957	0.663767	0.773958	0.537744	0.994708
2	1.49573	2.56378	2.09446	3.67903	4.44314	2.23142	1.5241	6.20154	1.03651	2.23836	2.42977	3.4572	28.8449	3.44099	2.39614	3.07694
3	2.4322	5.06382	3.61579	1.37813	2.18777	2.73525	1.73451	5.43065	2.21807	6.32909	2.9107	9.10323	0.997496	2.11489	0.713218	5.70084
4	1.94106	2.06561	1.73961	3.32146	2.15875	3.71824	2.22789	7.97692	3.11751	4.21712	3.45398	5.54038	1.48117	2.46074	0.824198	5.38212
5	1.47667	1.67168	2.30574	2.82664	4.95522	8.22361	2.03406	4.21965	3.54022	8.14755	1.31918	3.25082	1.24718	3.38805	1.07852	1.58673
6	2.06204	2.0784	3.40048	1.69909	6.76407	3.68538	1.86163	2.46418	2.80917	11.594	4.79799	6.62357	11.6322	4.54838	1.20432	2.26142
7	1.62974	1.84149	2.37554	2.23234	2.40884	3.13359	7.08792	4.56903	4.08227	3.77886	3.10733	4.68538	1.33465	3.67999	1.02243	2.32937
8	3.48008	2.16965	2.42283	2.69168	5.32277	4.24507	3.59678	5.09126	7.1418	4.0413	3.1368	3.65328	1.38856	2.6637	1.63268	4.94097
9	1.71622	0.973868	2.21877	2.52683	2.11204	2.2977	2.22536	3.44032	2.58665	2.96608	1.15214	5.72865	1.98211	2.75492	2.72752	2.8066
10	1.69106	1.75438	1.78432	3.26377	4.22597	10.5586	6.48519	2.43262	6.97014	11.8156	1.78464	3.41052	1.47806	1.80142	1.72193	1.58249
11	1.68358	62.4717	2.1292	2.31195	2.67147	8.8762	2.81906	3.07761	1.57123	2.63324	1.42472	1.3585	26.9065	1.96926	1.01937	4.35526
12
13	1.05577	1.12745	0.983587	1.07931	1.229	1.17694	1.09397	1.55899	0.999817	1.3579	1.11467	1.01625	0.772355	1.99972	0.701853	1.58676
14	1.97589	1.72784	2.31043	2.38519	2.12728	5.11157	5.38541	1.08714	1.58423	2.78156	8.51784	3.90254	4.51487	0.887374	1.10317	2.95414
15	10.9712	1.92189	4.39464	3.27059	2.17139	9.66774	1.6145	6.7908	2.4095	8.2972	1.22724	4.89566	1.97114	2.44698	1.44916	2.53592
16	2.05897	1.72983	4.00137	2.62598	6.62294	5.9927	2.8725	4.90281	1.61635	3.79964	6.15926	4.8582	2.93495	4.13545	1.78333	3.46621
17	1.29378	0.951115	1.00491	2.28385	5.62081	3.80888	1.07164	6.29124	2.56285	2.03689	2.08368	1.75477	4.7944	1.70853	1.23907	2.51501
18	0.863516	19.8614	3.96869	57.8081	1.44948	4.55485	1.00666	0.756827	1.07067	1.93254	0.873947	4.07472	1.76869	5.6016	1.20975	1.17822
19	1.00907	1.02752	1.13592	2.09839	0.793587	1.95284	1.02639	3.18673	0.899287	4.21738	2.343	2.49754	3.73777	1.12688	0.905574	1.85286
20	2.5936	1.39776	1.61465	2.41926	4.92474	1.64242	1.28747	3.94934	1.13812	2.35679	1.88226	2.07956	1.562	1.56784	1.10855	1.29081
21	2.29702	0.893087	0.817192	1.59622	1.05884	1.46913	1.55793	2.53884	0.996199	3.05387	1.79071	2.45525	1.19494	1.54329	1.41171	1.03037
22	1.17138	1.68612	1.3223	1.162	0.800938	1.6852	0.778129	1.50863	1.70448	1.56162	0.915563	1.33465	2.02704	4.02675	1.04476	0.921501
23	1.43045	1.58057	8.94039	1.18324	1.34128	1.23963	0.99751	1.68649	5.46307	1.51161	0.753219	1.53485	2.33161	1.10086	1.75002	1.78251
24
Source data for
Fig 5E (9/10)
PLATE4	Inhibition		1/[resididual activity]
	A	B	C	D	E	F	G	H	I	J	K	L	M	N	O	P
1	0.518643	0.996009	1.00197	1.45047	0.927439	1.28276	0.611011	1.32735	0.595404	1.2187	0.572608	0.914	0.480888	0.846768	0.478661	0.652501
2	0.867759	6.9223	3.27783	4.41023	1.09735	6.96012	0.993103	2.15399	1.11792	1.64486	2.02175	0.839441	1.18869	1.78688	0.765595	2.3736
3	2.2013	2.43808	3.3765	7.59323	2.83798	1.88077	14.9847	2.42685	0.741665	1.786	1.02311	1.12534	0.68951	1.36211	0.5712	0.724478
4	1.91089	1.73392	3.74512	5.18377	2.97639	8.0221	1.64082	2.49147	1.75667	5.87659	1.88661	1.31318	0.947423	1.83012	0.748754	1.16245
5	1.73164	8.55946	4.17387	6.08769	2.21302	3.31415	3.6358	2.59444	2.78926	2.72534	0.947104	1.32856	2.13558	2.11669	0.632941	0.787805
6	3.87981	11.9289	3.29782	3.09685	4.85548	2.19959	1.89803	1.97345	2.11024	3.23593	1.67436	1.81464	0.701254	5.09021	0.673032	3.40269
7	12.3777	6.11314	7.88434	6.52533	3.20832	3.34986	1.63586	3.81901	1.86469	6.66185	8.34244	1.66778	2.10833	1.33507	4.18626	0.931267
8	4.25896	3.33966	4.58699	4.5203	4.88431	3.46662	1.96081	7.66695	2.78946	3.15828	5.67963	3.55943	1.76974	2.79044	9.21895	1.37501
9	1.83326	4.31433	28.0034	15.2569	7.58593	4.73382	4.13064	5.84094	16.7167	3.04996	14.2287	2.08992	1.83241	2.39971	2.32894	5.32427
10	1.39365	3.94887	8.0746	5.47335	21.1375	3.97071	6.27041	2.53043	8.36365	2.6744	4.60142	2.44776	3.69846	2.11567	10.3255	1.46354
11	2.08572	4.76639	4.1246	6.26842	3.48682	2.31121	26.9153	3.93785	3.79881	4.14277	8.79982	2.58798	10.358	3.52197	1.39478	1.08702
12
13	2.94905	1.28968	2.34707	1.2361	2.02362	1.12566	1.95208	1.10602	4.09593	1.28732	2.0308	1.0446	1.52374	0.894292	1.7183	1.07037
14	7.87648	1.50041	14.9337	2.91896	27.8258	8.72592	7.59469	3.0663	5.48628	1.48027	5.56359	1.4197	8.81357	1.30545	6.79133	0.745981
15	13.2588	3.34503	4.65568	1.60234	7.72545	2.31054	12.1193	2.38954	3.42245	1.7591	2.69007	44.8691	2.52363	1.19916	2.50347	2.25898
16	9.60467	0.170854	2.76156	1.69944	0.498231	2.27408	2.13097	1.79354	10.2665	2.39316	7.85923	2.07552	7.96546	1.56866	1.35528	0.838924
17	11.1287	7.16212	4.64964	3.30887	2.48582	1.65833	2.79657	1.38112	3.92805	1.77755	1.13345	1.49456	0.973347	5.44843	0.724478	0.872245
18	3.12133	1.37491	3.69916	1.87532	4.87406	3.35014	4.46156	2.91444	3.65127	1.15079	1.5258	1.30438	1.52186	1.23552	0.758666	0.643221
19	2.63092	0.607664	3.43914	1.09805	2.87016	1.45207	1.34142	1.12515	3.15323	1.19869	1.15314	0.983897	1.55943	0.967527	0.707765	0.749038
20	1.82159	1.12531	2.93436	2.32619	4.10573	4.15149	7.0812	1.08893	1.45207	1.54666	1.34949	2.92545	1.0271	0.935282	1.54437	0.707714
21	4.37505	1.56134	3.31638	1.22195	2.10979	1.35398	1.4063	1.07348	3.14319	1.88868	2.87225	0.830996	2.61835	0.929951	1.29543	0.607711
22	4.25116	1.00894	5.27871	1.07459	10.7121	0.852932	11.7795	26.2009	2.97057	1.24893	5.89061	0.969523	2.12673	0.855909	1.16522	0.776495
23	1.37033	0.87865	3.17198	1.18841	1.80642	3.42482	3.92571	1.26117	2.41527	1.56375	2.82115	2.38636	1.56991	0.842378	2.49304	1.15537
24
Source data for
Fig 5E (10/10)
PLATE5	Inhibition		1/[resididual activity]
	A	B	C	D	E	F	G	H	I	J	K	L	M	N	O	P
1	0.526603	1.25264	0.881147	0.944483	1.07793	1.24248	0.753198	1.27843	0.663206	1.02133	1.06249	1.00892	0.578318	0.949104	0.454905	0.758
2	1.56014	1.05237	1.01689	5.09166	0.939877	1.16614	1.47113	1.47902	7.47233	1.82315	0.895599	1.63687	1.10168	10.5855	0.550751	0.895436
3	1.53776	1.38688	3.35982	1.21383	3.04511	1.8606	0.905974	1.23804	1.1752	2.13055	1.34283	2.46981	0.748247	1.75851	0.807454	2.26335
4	1.30243	10.9755	8.23971	1.4908	1.98712	10.2364	1.5233	2.09886	1.37064	2.2071	1.36971	1.7689	2.49763	10.4727	0.791704	1.35851
5	0.82635	11.9691	1.20628	49.4728	1.14319	4.6086	1.11362	1.54481	1.22658	11.2649	0.832157	1.46063	1.65977	1.11089	0.750304	1.09413
6	0.846576	1.32993	0.922801	1.9498	1.38434	1.51594	1.67457	1.50204	1.39307	1.59116	1.77974	1.41544	1.14528	1.61743	5.53568	1.12372
7	1.32861	2.04912	1.24557	2.87526	1.27716	2.2783	7.83676	1.70291	1.07157	2.15634	1.45465	2.66997	0.878652	1.69844	0.811443	1.99674
8	2.09268	1.60092	1.8548	1.76504	1.58748	2.29721	3.25002	2.81932	1.4291	2.61631	4.15732	3.02962	2.24286	12.5019	1.87587	4.32185
9	1.25072	7.33022	1.33429	1.61646	1.1768	1.36879	1.1067	1.30946	0.861466	1.00827	0.992588	1.33792	0.710484	2.39003	1.79863	0.84443
10	1.52102	1.3348	4.24684	1.35086	1.00434	1.68963	1.20804	1.27113	0.86168	4.3767	1.00015	1.05574	10.6968	2.83886	1.66907	2.07756
11	1.01731	5.87601	1.30344	1.7441	2.61828	1.75537	0.818721	1.95031	0.943772	3.57903	0.903558	1.88173	0.836489	1.41074	0.842283	0.84609
12
13	0.811923	1.51997	0.785848	1.09907	0.917889	1.50692	15.6175	1.58658	1.09817	1.21301	9.72167	1.0876	0.673738	1.34451	10.3641	1.05718
14	26.1863	1.35561	1.34054	8.87192	2.35256	11.1901	1.71759	1.86095	6.53208	4.98956	0.966099	1.76229	0.990637	5.15351	2.13441	3.55422
15	3.04338	5.17204	33.0558	1.27686	2.16752	1.68611	1.20918	2.75118	6.88117	3.38976	1.39363	1.13157	1.65043	2.12075	0.995453	1.00767
16	5.17522	3.31879	61.8151	2.39732	1.96395	1.56419	2.0791	1.56931	1.88884	1.80116	2.34638	2.2898	34.4259	1.53632	1.69815	2.85287
17	0.184253	1.98131	1.31279	1.08102	0.888354	1.07056	1.68775	1.4131	4.51026	17.7039	1.10616	2.1002	2.76576	0.99935	0.699254	1.55491
18	1.00694	1.14054	1.00756	0.966891	1.05948	1.23734	1.40821	1.04486	1.81301	1.46951	2.44098	1.90397	2.44655	4.28479	1.27669	0.76748
19	1.01263	1.03374	2.52361	1.1905	1.33068	8.49123	19.0723	9.28395	1.10042	23.6075	1.13915	22.9105	1.10079	8.65956	0.81274	1.72907
20	0.941197	8.44503	13.1106	1.536	1.99222	4.46248	3.24145	2.12748	1.0214	1.32333	0.895028	1.03699	1.18448	11.4865	11.4731	1.18665
21	5.21365	1.87473	1.65335	1.38969	0.88228	1.48379	9.94295	1.60153	4.69519	1.28846	3.70402	1.66624	0.850937	1.13494	0.719842	1.23573
22	1.05582	1.3571	1.74091	1.69918	1.21266	1.22173	0.930049	2.5179	1.21448	1.19024	1.21943	3.60595	1.08748	3.99645	2.28051	10.1448
23	1.02024	1.44301	1.74029	9.97153	0.968892	1.03271	1.96638	1.674	1.08832	1.43462	1.12679	1.11524	0.979254	0.999096	0.990188	1.09678
24
Source data for
Fig 5F(1/1)
	KM206
			Luminescence
	[ANT2] (M)		1		2		3		µ		σ
	0.00018		75747.1		78501.7		67708		73985.6		5608.3
	0.0001		149277		158177		137021		148158		10622.2
	5.6e-05		355236		396821		425825		392627		35481
	3.2e-05		664684		652805		701833		673108		25576.2
	1.8e-05		878279		1.10434e+06		1.05336e+06		1.01199e+06		118571
	1e-06		1.14916e+06		984322		1.20199e+06		1.11183e+06		113537
	5.6e-06		994291		1.00846e+06		1.09142e+06		1.03139e+06		52467.1
	3.2e-06		1.39713e+06		1.32004e+06		1507678		1.40828e+06		94313.6
	1.8e-06		1.52438e+06		1.41409e+06		1678726		1.53907e+06		132929
	1e-07		1.34315e+06		1.2214e+06		1.36652e+06		1.31035e+06		77921.7
	5.6e-07		1.5924e+06		1.56622e+06		1.49423e+06		1.55095e+06		50834
	3.2e-07		1.43982e+06		1.46589e+06		1.54737e+06		1.48436e+06		56104.5
	1.8e-07		1.63107e+06		1500670		1.493e+06		1.54158e+06		77593.2
	KM207		Luminescence						% actvity of control
	[ANT2] (M)		1		2		3		1	2	3	µ	σ
	0.0003		2.04909e+06		1.93292e+06		2.22795e+06		85.0136	80.1938	92.4341	85.8805	6.16602
	0.0001		2.26445e+06		2.26493e+06		2.22131e+06		93.9484	93.9683	92.1589	93.3585	1.03901
	3e-05		2.21027e+06		2.19929e+06		2.25831e+06		91.7009	91.2454	93.6937	92.2133	1.30212
	1e-05		2.2166e+06		2.25859e+06		2477889		91.9636	93.7057	102.804	96.1577	5.82128
	3e-06		2.2222e+06		2.38354e+06		2.30676e+06		92.1958	98.8894	95.704	95.5964	3.34809
	1e-06		2279563		2196939		2.30522e+06		94.5756	91.1477	95.6401	93.7878	2.34754
	3e-07		2330090		2.31277e+06		2371457		96.6719	95.9535	98.3882	97.0045	1.25096
	0		2.75423e+06		2.3817e+06		2.09499e+06		114.269	98.8131	86.9179	100	13.7141
Source data for
Fig 5G(1/1)
	KM206
			Luminescence (RLU)
	[ANT5] (M)		1		2		3		µ		σ
	1e-05		82042.5		77174.1		82032.1		80416.2		2807.81
	5.6e-06		106878		127049		93895.9		109274		16706
	3.2e-06		228389		201998		198623		209670		16298.7
	1.8e-06		439522		442479		402092		428031		22512.6
	1e-06		706039		593738		602865		634214		62369.4
	5.6e-07		1.12433e+06		1.09583e+06		1.19675e+06		1.13897e+06		52030.5
	3.2e-07		1.14881e+06		1.06084e+06		1.03693e+06		1.08219e+06		58918
	1.8e-07		1.22766e+06		1.29698e+06		1.46204e+06		1.32889e+06		120406
	1e-08		1.9116e+06		1.56225e+06		1.46473e+06		1.64619e+06		234965
	5.6e-08		1.69217e+06		1.45918e+06		1.75034e+06		1.6339e+06		154077
	3.2e-08		1.67007e+06		1.66782e+06		1.9274e+06		1.7551e+06		149222
	1.8e-08		1.94403e+06		1.7988e+06		1.74351e+06		1.82878e+06		103567
	1e-09		1.6751e+06		1.78898e+06		1.61573e+06		1693268		88044.9
	5.6e-09		1.87737e+06		1.71249e+06		1.78724e+06		1.79236e+06		82561.5
	3.2e-09		1600616		1.66935e+06		1.37776e+06		1549242		152428
	1.8e-09		1.543e+06		1.69616e+06		1.60794e+06		1.6157e+06		76874.9
	KM207		Luminescence						% actvity of control
	[ANT5] (M)		1		2		3		1	2	3	µ	σ
	1e-05		1.69871e+06		1.4584e+06		1.54467e+06		100.361	86.1629	91.2599	92.5944	7.19228
	3e-06		1.75002e+06		1.55461e+06		1.54653e+06		103.392	91.8474	91.3698	95.5366	6.80763
	1e-06		1.74498e+06		1.41633e+06		1.67345e+06		103.094	83.6774	98.8683	95.2134	10.2115
	30000000		1.62544e+06		1.51564e+06		1756968		96.0322	89.5448	103.803	96.4599	7.13859
	1e-07		1.62446e+06		1.52903e+06		1.76711e+06		95.9739	90.3361	104.402	96.9039	7.07882
	3e-08		1565908		1.74963e+06		1.84403e+06		92.5148	103.369	108.947	101.61	8.35593
	1e-08		1.7377e+06		1.64117e+06		1.81385e+06		102.664	96.9614	107.164	102.263	5.1129
	3e-09		1.69528e+06		1.55653e+06		1747823		100.158	91.9606	103.262	98.4604	5.83905
	0		1702245		1.72024e+06		1.65533e+06		100.57	101.633	97.7977	100	1.97997

## Sheet: Fig 6
Source data for
Fig 6B (1/2)
	KM206
		Luminescence (RLU)					activation (fold)
	Extract #	1	2	3	µ	σ	1	2	3	µ	σ
	1	160277	170454	155189	161973	7772.59	0.282554	0.300495	0.273584	0.285544	0.0137024
	2	582596	727608	613125	641110	76449.2	1.02706	1.28271	1.08088	1.13022	0.134773
	3	239144	183174	231512	217943	30352	0.421589	0.322919	0.408135	0.384214	0.0535078
	4	1501010	1401791	1373806	1.42554e+06	66843.6	2.64615	2.47123	2.4219	2.51309	0.117839
	5	320555	351084	218791	296810	69269.2	0.56511	0.618929	0.385709	0.523249	0.122115
	6	114484	114484	63602	97523.3	29376.7	0.201825	0.201825	0.112125	0.171925	0.0517885
	7	918415	992193	1004914	971841	46703.1	1.61908	1.74915	1.77157	1.71327	0.0823334
	8	554611	641109	686903	627541	67181.6	0.977729	1.13022	1.21095	1.1063	0.118435
	9	999826	974385	1050707	1008306	38861.2	1.7626	1.71775	1.8523	1.77755	0.0685088
	10	373981	521537	297658	397725	113813	0.659295	0.919423	0.524744	0.701154	0.200641
	11	656374	638565	737785	677575	52898.5	1.15713	1.12573	1.30065	1.1945	0.0932553
	12	511361	452847	557155	507121	52283.1	0.901483	0.798328	0.982214	0.894009	0.0921704
	13	53426	22897	162821	79714.7	73573.1	0.0941852	0.0403653	0.287039	0.14053	0.129703
	14	81411	78867	221335	127204	81529.5	0.14352	0.139035	0.390194	0.22425	0.143729
	15	269673	231512	300202	267129	34415.6	0.475409	0.408135	0.529229	0.470924	0.0606716
	16	534258	544434	686903	588532	85343.9	0.941849	0.959788	1.21095	1.03753	0.150454
	17	669094	664006	747961	693687	47071.5	1.17955	1.17058	1.31859	1.22291	0.0829827
	18	180630	190806	292570	221335	61900.5	0.318434	0.336374	0.515775	0.390194	0.109125
	19	1686729	1737610	1625671	1.68334e+06	56046.6	2.97355	3.06325	2.86591	2.96757	0.098805
	20	2078518	2175193	1780860	2.01152e+06	205526	3.66424	3.83467	3.1395	3.54613	0.362323
	21	1081236	1152471	803931	1012546	184143	1.90612	2.0317	1.41726	1.78503	0.324628
	22	1419600	1396703	1452673	1422992	28138.8	2.50263	2.46226	2.56093	2.50861	0.0496061
	23	463024	475744	503729	480832	20824.1	0.81627	0.838694	0.888029	0.847664	0.036711
	24	974385	826828	964208	921807	82411.5	1.71775	1.45762	1.69981	1.62506	0.145284
	25	657444	624317	680379	654047	28185	1.15901	1.10061	1.19945	1.15303	0.0496876
	26	4446669	3804514	4630142	4293775	433530	7.83908	6.70701	8.16252	7.56954	0.764273
	27	784856	672734	710957	722849	56999.1	1.38363	1.18597	1.25335	1.27432	0.100484
	28	1083000	914816	919913	972576	95663.7	1.90923	1.61274	1.62172	1.71456	0.168646
	29	40772	30579	45868	39073	7784.81	0.0718774	0.053908	0.0808611	0.0688822	0.0137239
	30	221696	86640	129960	146099	68959.2	0.39083	0.152739	0.229108	0.257559	0.121569
	31	1488169	1350564	1421915	1420216	68818.2	2.62351	2.38092	2.50671	2.50371	0.12132
	32	1503458	1470331	1534037	1.50261e+06	31861.5	2.65046	2.59206	2.70437	2.64896	0.0561689
	33	631962	568256	527484	575901	52656.8	1.11409	1.00178	0.929907	1.01526	0.0928293
	34	1699672	1872952	1832180	1.8016e+06	90596.8	2.99637	3.30185	3.22997	3.17606	0.159714
	35	471423	374590	445941	430651	50194.5	0.831076	0.660368	0.786154	0.759199	0.0884884
	36	349108	389880	384783	374590	22215	0.615446	0.687323	0.678338	0.660369	0.0391631
Source data for
Fig 6B (1/1)
	KM206
		Luminescence (RLU)					activation (fold)
	Extract #	1	2	3	µ	σ	1	2	3	µ	σ
	37	254823	346560	412814	338066	79337.3	0.44923	0.610954	0.727754	0.595979	0.139864
	38	61158	58609	193666	104478	77249.9	0.107816	0.103322	0.341416	0.184185	0.136185
	39	415362	461230	479068	451887	32864.7	0.732246	0.813107	0.844554	0.796635	0.0579375
	40	30579	22934	101929	51814	43568.9	0.053908	0.0404306	0.179692	0.0913434	0.076808
	41	231889	221696	364397	272661	79609.3	0.408799	0.39083	0.642399	0.480676	0.140344
	42	909720	879141	1009101	932654	67947.6	1.60375	1.54985	1.77895	1.64418	0.119785
	43	614124	588642	731343	644703	76106.5	1.08265	1.03772	1.28929	1.13655	0.134169
	44	823080	833273	802694	819682	15570.1	1.45102	1.46899	1.41508	1.44503	0.0274486
	45	272661	252275	341463	288800	46732.9	0.480677	0.444738	0.601968	0.509128	0.0823859
	46	351656	338915	275209	321927	40957.2	0.619938	0.597477	0.485169	0.567528	0.0722038
	47	356753	389880	359301	368645	18434.4	0.628923	0.687323	0.633415	0.649887	0.0324982
	48	710957	759374	874044	781458	83756.4	1.25335	1.33871	1.54086	1.37764	0.147655
	49	2120739	2012774	1717156	1950223	208936	3.73867	3.54834	3.02719	3.43807	0.368335
	50	1185043	655501	907419	915988	264875	2.08912	1.15559	1.5997	1.6148	0.466951
	51	868860	694060	658072	740331	112755	1.53172	1.22357	1.16012	1.30514	0.198776
	52	2830222	2909911	3015305	2.91848e+06	92838.5	4.98943	5.12991	5.31571	5.14502	0.163666
	53	475560	424148	434430	444713	27204.7	0.838369	0.747735	0.765861	0.783988	0.0479595
	54	13146011	15914539	17086729	1.53824e+07	2.02353e+06	23.1752	28.0559	30.1224	27.1178	3.5673
	55	2498616	2475481	2218421	2397506	155523	4.40483	4.36405	3.91088	4.22659	0.274173
	56	637507	722337	796884	718909	79743.8	1.12387	1.27341	1.40483	1.26737	0.140581
	57	339318	316183	275053	310185	32549.7	0.598187	0.557402	0.484894	0.546828	0.0573822
	58	909990	874002	789172	857721	62032.6	1.60423	1.54079	1.39124	1.51209	0.109358
	59	323895	352171	290477	322181	30882.7	0.570998	0.620846	0.512085	0.567976	0.0544434
	60	1210749	1048802	1051372	1103641	92767.1	2.13444	1.84894	1.85347	1.94562	0.16354
	61	745472	874002	961402	860292	108616	1.3142	1.54079	1.69486	1.51662	0.19148
	62	562960	670925	879143	704343	160719	0.992448	1.18278	1.54985	1.24169	0.283332
	63	408724	439571	424148	424148	15423.5	0.720544	0.774924	0.747735	0.747734	0.0271902
	64	475560	483271	524401	494411	26257	0.838369	0.851963	0.924472	0.871601	0.0462887
	65	457565	367595	478130	434430	58787.1	0.806646	0.648037	0.8429	0.765861	0.103636
	66	1673456	1755715	1848256	1.75914e+06	87450.4	2.95015	3.09517	3.25831	3.10121	0.154167
	67	241636	239065	352171	277624	64572.4	0.425982	0.42145	0.620846	0.489426	0.113835
	68	241636	239065	236495	239065	2570.5	0.425982	0.42145	0.416919	0.421451	0.00453156
	69	215930	213359	259630	229640	26004.2	0.380665	0.376133	0.457704	0.404834	0.045843
	70	1470379	1300720	1205608	1325569	134123	2.59215	2.29305	2.12538	2.33686	0.236447
	71	838013	568101	627225	677780	141880	1.47734	1.00151	1.10574	1.19486	0.250122
	72	508977	570672	622083	567244	56630.9	0.897281	1.00604	1.09668	1	0.0998351
Source data for
Fig 6C (1/1)
KM206
	fraction	Luminescence (RLU)
	1	3059.28
	2	2829.16
	3	2855.81
	4	2637.81
	5	2666.88
	6	2739.54
	7	2800.1
	8	3846.5
	9	17379.5
	10	1751.27
	11	1823.94
	12	1727.05
	13	1804.56
	14	1656.81
	15	1891.76
	16	1957.16
Source data for
Fig 6D (1/1)
	KM206
			Luminescence (RLU)
	[Dugesialactone] (M)		1	2	3	µ	σ
	2.5e-05		98639.5	101106	89017.5	96254.2	6387.3
	1.5e-05		158794	154326	158603	157241	2526.24
	1e-05		199162	175326	213389	195959	19232.2
	6.3e-06		167526	172981	170647	170385	2737.38
	4e-06		140047	150572	137122	142581	7073.84
	2.5e-06		121165	124895	117391	121150	3752.08
	1.5e-06		86494.6	98461.5	79914	88290	9403.17
	1e-06		41482.8	46389.3	43636.8	43836.3	2459.29
	6.3e-07		25801.3	25644	26957	26134.1	716.982
	4e-07		11355.5	11799.2	9717.42	10957.4	1096.49
	2.5e-07		9013.19	9245.35	8474.05	8910.86	395.703
	1.5e-07		7290	6549.65	5197.93	6345.86	1060.82
	1e-07		4349.24	4671.69	4658.79	4559.91	182.558
	KM207		Luminescence (RLU)			% actvity of control
	[Dugesialactone] (M)		1	2	3	1	2	3	µ	σ
	3e-05		2.86967e+06	2.65244e+06	2.69632e+06	97.8669	90.4586	91.9551	93.4269	3.9173
	1e-05		2.83753e+06	2513602	2.9973e+06	96.7709	85.7237	102.22	94.9048	8.40492
	3e-06		2.71837e+06	2581016	3.03287e+06	92.7072	88.0227	103.433	94.7208	7.89981
	1e-06		2629336	2884084	3.0724e+06	89.6706	98.3585	104.781	97.6033	7.58331
	3e-07		2.61762e+06	2.73269e+06	2.98045e+06	89.271	93.1955	101.645	94.7038	6.32336
	1e-07		2.52794e+06	2.56903e+06	2.78551e+06	86.2125	87.6138	94.9967	89.6077	4.71932

## Sheet: Fig 7
Source data for
Fig7C (1/1)
	KM205	green			blue			red			Redeness
	[THC] (M)	1	2	3	1	2	3	1	2	3	1	2	3	µ	σ
	0	182.835	184.984	195.927	153.098	155.528	175.753	203.193	208.066	218.782	0.173365	0.181721	0.15057	0.168552	0.0161236
	1e-08	188.883	191.095	200.595	158.237	163.285	177.244	210.75	216.032	223.402	0.176465	0.179797	0.154352	0.170205	0.0138298
	3e-08	183.215	183.199	196.047	150.563	152.927	175.32	207.946	211.845	222.696	0.197441	0.20667	0.166202	0.190104	0.0212081
	1e-07	176.623	172.323	183.392	146.263	144.82	163.13	203.601	206.06	216.462	0.207062	0.23046	0.199578	0.212366	0.0161098
	3e-07	155.256	147.06	158.136	132.88	127.551	143.604	200.684	203.196	211.117	0.282115	0.324271	0.285373	0.297253	0.0234548
	1e-06	88.228	66.525	89.041	82.829	74.506	92.256	191.497	194.323	201.307	0.553369	0.637122	0.5497	0.580064	0.0494481
	3e-06	60.671	36.563	45.437	70.506	58.468	72.582	190.484	193.054	200.826	0.655674	0.753875	0.706166	0.705238	0.0491066
	1e-05	38.035	19.487	27.272	58.535	44.405	58.468	188.766	186.095	196.69	0.744207	0.828335	0.782043	0.784862	0.0421347
	EC50= 730 ± 90 nM
	LOD	100 nM
	Z´= 0.716

## Sheet: Fig 8
Source data for
Fig 8C (1/1)
	KM206
		Intensity (arb. units)
	[THC] (M)	1	2	3	µ	σ
	0.0001	267	267	255	263	6.9282
	3e-05	251	251	275	259	13.8564
	1e-05	196	196	212	201.333	9.2376
	3e-06	173	173	169	171.667	2.3094
	1e-06	114	110	125	116.333	7.76745
	3e-07	67	67	63	65.6667	2.3094
	1e-07	20	20	20	20	0
	3e-08	16	16	20	17.3333	2.3094
	EC50= 1.67 µM		LOD 300 nM		Z'	0.887193
Source data for
Fig 8D (1/1)
		Intensity (arb. units)
	[11-OH-THC] (M)	1	2	3	µ	σ
	1e-05	227	243	231	264.333	11.547
	3e-06	220	220	227	227.333	3.51188
	1e-06	208	208	204	179.667	5.85947
	3e-07	176	173	176	124.333	4.04145
	1e-07	114	114	125	65.6667	2.3094
	3e-08	20	20	20	20	0
	1e-08	20	20	20	20	0
	3e-09	16	16	20	17.3333	2.3094
	EC50= 0.46 µM		LOD 100 nM		Z'	0.831704
Source data for
Fig 8E (1/1)
	KM206
		Intensity (arb. units)
	[JWH-018 (M)	1	2	3	µ	σ
	1e-05	325	322	294	313.667	17.0978
	3e-06	298	310	318	308.667	10.0664
	1e-06	271	271	251	264.333	11.547
	3e-07	224	227	231	227.333	3.51188
	1e-07	184	182	173	179.667	5.85947
	3e-08	122	122	129	124.333	4.04145
	1e-08	67	67	63	65.6667	2.3094
	3e-09	20	20	20	20	0
	EC50= 74.29 nM		LOD 30 nM		Z'	0.825335
Source data for
Fig 8F (1/1)
	KM206
	Well	[THC] (nM)		Intensity (arb. units)
	C1	3000		157
	C2	1000		114
	C3	300		67
	C4	100		31
	C5	30		16
	S	150		43
	Well	[11-OH-THC] (nM)		Intensity (arb. units)
	C1	3000		212
	C2	1000		188
	C3	300		125
	C4	100		71
	C5	30		20
	S	150		82
	Well	[JWH-018] (nM)		Intensity (arb. units)
	C1	300		247
	C2	100		227
	C3	30		176
	C4	10		114
	C5	3		20
	S	15		122
Source data for
Fig 8G (1/1)
				Intensity (arb. units)
	Well	[THC] (µM)		urine	serum	saliva
	C0	0		24	24	27
	C0	0		24	24	35
	C0	0		24	24	35
	S1	0.1		82	63	78
	S2	0.3		134	98	90
	S3	1		184	180	110

## Sheet: Fig S6
Source data for
Supplementary Figure 6A
(1/1)
	KM203
			Fluorescence (RFU)
	T (°C)	[CP55940]	1	2	3	µ	σ
	20	0	-5.005	-6.312	-5.942	-5.753	0.673686
	20	1 µM	501.492	516.136	503.787	507.138	7.87625
	25	0	-1.177	-0.9	0.587	-0.496667	0.948648
	25	1 µM	791.543	839.186	938.915	856.548	75.2044
	30	0	7.972	7.697	8.267	7.97867	0.285058
	30	1 µM	640.644	660.205	693.335	664.728	26.6351
	37	0	18.224	17.189	17.276	17.563	0.574093
	37	1 µM	480.978	495.85	478.789	485.206	9.28301
Source data for
Supplementary Figure 6B
(1/1)
	KM205
			Absorbance 520 nm (AU)
	T (°C)	[CP55940]	1	2	3	µ	σ
	20	0	0.0226	0.025	0.0223	0.0233	0.00147986
	20	1 µM	0.4343	0.448	0.4513	0.444533	0.00901462
	25	0	0.0166	0.0175	0.0178	0.0173	0.0006245
	25	1 µM	0.5366	0.5497	0.563	0.549767	0.0132001
	30	0	0.0083	0.0096	0.0074	0.00843333	0.00110604
	30	1 µM	0.3778	0.3566	0.3652	0.366533	0.0106627
	37	0	0.0078	0.0069	0.008	0.00756667	0.000585947
	37	1 µM	0.2114	0.2035	0.2136	0.2095	0.00531131
Source data for
Supplementary Figure 6C
(1/1)
	KM206
			Luminescence (RLU)
	T (°C)	[CP55940]	1	2	3	µ	σ
	20	0	21786.7	16860.7	15755.8	18134.4	3210.88
	20	1 µM	4.65639e+06	4312426	4.09957e+06	4.35613e+06	280970
	25	0	11111.6	11675.3	10956.9	11247.9	378.075
	25	1 µM	6194861	6.36829e+06	6849921	6.47102e+06	339399
	30	0	8557.54	8033.77	8490.2	8360.5	284.96
	30	1 µM	4.11855e+06	3.95805e+06	3830133	3.96891e+06	144515
	37	0	5749.09	4272.54	4639.18	4886.94	768.825
	37	1 µM	1.76433e+06	1.99001e+06	1.73144e+06	1.82859e+06	140755

## Sheet: Fig S7
Source data for
Supplementary Figure 7 (1/2)
	KM203	30°C
		Fluorescence (RFU)					% max signal
	Time (h)	1	2	3	µ	σ	1	2	3	µ	σ
	0	39.88	40.338	40.879	40.3657	0.500074	-0.186871	-0.0106454	0.197516	-9.15934e-16	0.192415
	1	42.843	44.53	45.526	44.2997	1.35625	0.953209	1.60232	1.98555	1.51369	0.521847
	2	62.23	62.022	60.331	61.5277	1.04155	8.41279	8.33276	7.68211	8.14255	0.400759
	3	95.364	97.58	91.189	94.711	3.24515	21.1618	22.0145	19.5554	20.9106	1.24865
	4	144.473	143.857	136.368	141.566	4.51212	40.0576	39.8206	36.939	38.9391	1.73614
	5	186.866	187.564	177.885	184.105	5.39797	56.3693	56.6378	52.9136	55.3069	2.07699
	6	213.587	216.427	201.462	210.492	7.94809	66.6508	67.7435	61.9854	65.4599	3.0582
	7	219.898	223.804	206.215	216.639	9.23629	69.0791	70.582	63.8142	67.8251	3.55387
	8	226.191	230.239	215.657	224.029	7.52757	71.5004	73.058	67.4472	70.6686	2.8964
	9	232.281	235.351	223.387	230.34	6.21377	73.8437	75.0249	70.4215	73.0967	2.39089
	10	241.487	246.327	234.949	240.921	5.71008	77.3859	79.2482	74.8703	77.1681	2.19708
	11	253.471	254.098	244.288	250.619	5.49176	81.997	82.2383	78.4637	80.8996	2.11308
	12	264.092	266.708	253.729	261.51	6.86403	86.0837	87.0902	82.0963	85.0901	2.64109
	13	274.597	275.211	262.608	270.805	7.10573	90.1257	90.362	85.5127	88.6668	2.73409
	14	281.579	285.836	269.747	279.054	8.33641	92.8122	94.4502	88.2596	91.8406	3.20762
	15	295.612	295.687	284.178	291.826	6.62318	98.2117	98.2406	93.8122	96.7548	2.54842
	16	302.283	303.876	285.275	297.145	10.3102	100.779	101.391	94.2343	98.8014	3.9671
	17	305.896	305.526	288.201	299.874	10.1111	102.169	102.026	95.3602	99.8517	3.89047
	18	304.355	305.414	291.01	300.26	8.02793	101.576	101.983	96.441	100	3.08892
	KM203	25°C
		Fluorescence (RFU)					% max signal
	Time (h)	1	2	3	µ	σ	1	2	3	µ	σ
	0	55.638	55.073	53.196	54.6357	1.27839	0.334422	0.145914	-0.480336	2.34997e-15	0.426528
	1	54.789	54.109	53.154	54.0173	0.821345	0.0511587	-0.175719	-0.494349	-0.206303	0.274037
	2	55.177	54.542	54.23	54.6497	0.482593	0.180613	-0.0312513	-0.135348	0.00467102	0.161014
	3	61.692	61.59	60.268	61.1833	0.794341	2.3543	2.32027	1.87919	2.18459	0.265027
	4	72.584	72.011	71.13	71.9083	0.732417	5.98835	5.79718	5.50324	5.76292	0.244366
	5	93.136	93.006	92.061	92.7343	0.586735	12.8454	12.802	12.4867	12.7114	0.195761
	6	121.029	122.918	121.413	121.787	0.998399	22.1517	22.782	22.2799	22.4045	0.33311
	7	152.853	154.166	155.625	154.215	1.38664	32.7696	33.2077	33.6945	33.2239	0.462644
	8	184.846	188.929	188.634	187.47	2.27694	43.4439	44.8062	44.7077	44.3193	0.759689
	9	218.684	223.929	224.145	222.253	3.09244	54.7337	56.4837	56.5558	55.9244	1.03177
	10	254.036	258.067	254.215	255.439	2.27739	66.5287	67.8736	66.5884	66.9969	0.759836
	11	287.121	282.546	278.366	282.678	4.37898	77.5673	76.0409	74.6463	76.0848	1.46102
	12	319.143	306.169	297.566	307.626	10.862	88.2513	83.9226	81.0522	84.4087	3.62405
	13	338.05	315.475	304.444	319.323	17.1303	94.5595	87.0275	83.347	88.3113	5.71541
	14	356.001	321.065	311.47	329.512	23.4364	100.549	88.8925	85.6912	91.7108	7.81942
	15	366.978	331.043	312.695	336.905	27.6122	104.211	92.2216	86.0999	94.1776	9.21266
	16	375.242	338.483	320.291	344.672	27.9934	106.968	94.704	88.6343	96.7689	9.33983
	17	386.87	342.003	325.421	351.431	31.791	110.848	95.8784	90.3459	99.0241	10.6069
	18	387.977	344.743	330.349	354.356	29.9926	111.217	96.7926	91.9901	100	10.0069
Source data for
Supplementary Figure 7 (2/2)
	KM205	30°C
		Absorbance 520 nm (AU)					% max signal
	Time (h)	1	2	3	µ	σ	1	2	3	µ	σ
	0	0.0807	0.0664	0.0589	0.0686667	0.0110753	3.6743	-0.692112	-2.98219	0	3.38179
	1	0.0957	0.0755	0.0709	0.0807	0.0131924	8.25445	2.08651	0.681934	3.6743	4.02822
	2	0.0644	0.0555	0.0559	0.0586	0.00502693	-1.3028	-4.02036	-3.89822	-3.07379	1.53494
	3	0.0826	0.083	0.083	0.0828667	0.00023094	4.25445	4.37659	4.37659	4.33588	0.0705161
	4	0.1235	0.1258	0.1274	0.125567	0.00196044	16.743	17.4453	17.9338	17.374	0.598608
	5	0.165	0.1721	0.1774	0.1715	0.00622174	29.4148	31.5827	33.201	31.3995	1.89977
	6	0.2152	0.2195	0.2247	0.2198	0.0047571	44.743	46.056	47.6438	46.1476	1.45255
	7	0.2599	0.2642	0.2662	0.263433	0.00321921	58.3919	59.7048	60.3155	59.4707	0.982966
	8	0.2992	0.3145	0.3141	0.309267	0.00872028	70.3919	75.0636	74.9415	73.4656	2.66268
	9	0.3336	0.3467	0.3479	0.342733	0.00793242	80.8957	84.8957	85.2621	83.6845	2.42211
	10	0.3611	0.3679	0.3735	0.3675	0.00620967	89.2926	91.369	93.0789	91.2468	1.89608
	11	0.3676	0.3712	0.3841	0.3743	0.00867583	91.2774	92.3766	96.3155	93.3232	2.64911
	12	0.3837	0.39	0.4026	0.3921	0.00962341	96.1934	98.117	101.964	98.7583	2.93845
	13	0.3883	0.3991	0.4011	0.396167	0.00688573	97.598	100.896	101.506	100	2.10251
	KM205	25°C
		Absorbance 520 nm (AU)					% max signal
	Time (h)	1	2	3	µ	σ	1	2	3	µ	σ
	0	0.0518	0.0553	0.0449	0.0506667	0.00529182	0.201661	0.824437	-1.0261	0	0.941605
	1	0.0411	0.0397	0.0422	0.041	0.001253	-1.70225	-1.95136	-1.50652	-1.72005	0.222953
	2	0.0509	0.052	0.0666	0.0565	0.00876413	0.0415184	0.237248	2.83511	1.03796	1.55945
	3	0.0699	0.0682	0.0718	0.0699667	0.00180093	3.4223	3.11981	3.76038	3.43416	0.320449
	4	0.096	0.089	0.1156	0.1002	0.0137884	8.06643	6.82088	11.554	8.81376	2.45345
	5	0.1613	0.1474	0.1495	0.152733	0.00749289	19.6856	17.2123	17.586	18.1613	1.33325
	6	0.1897	0.1932	0.222	0.201633	0.0177247	24.739	25.3618	30.4864	26.8624	3.15385
	7	0.2378	0.235	0.2263	0.233033	0.00599694	33.2977	32.7995	31.2515	32.4496	1.06707
	8	0.2522	0.2497	0.2409	0.2476	0.00593549	35.86	35.4152	33.8493	35.0415	1.05614
	9	0.3157	0.3096	0.311	0.3121	0.00319531	47.159	46.0735	46.3227	46.5184	0.56856
	11	0.5242	0.5227	0.5298	0.525567	0.0037421	84.2586	83.9917	85.255	84.5018	0.665855
	13	0.6203	0.6153	0.6024	0.612667	0.00923598	101.358	100.469	98.1732	100	1.64341
	KM206	30°C
		Luminescence (RLU)					% max signal
	Time (h)	1	2	3	µ	σ	1	2	3	µ	σ
	0	4793.22	4376.64	4518.88	4562.91	211.751	0.00577997	-0.00467498	-0.00110499	7.37257e-18	0.00531434
	1	437105	480524	512208	476612	37703.6	10.8555	11.9452	12.7404	11.8471	0.946251
	2	1.29705e+06	1.28537e+06	1.29389e+06	1.2921e+06	6041.6	32.4377	32.1445	32.3583	32.3135	0.151626
	3	2.85924e+06	2404669	2.73472e+06	2.66621e+06	234902	71.6441	60.2357	68.5189	66.7996	5.89536
	4	3.86329e+06	3790378	3751528	3.80173e+06	56738	96.8427	95.0129	94.0379	95.2978	1.42396
	5	3.82833e+06	4326911	3.81203e+06	3989090	292675	95.9654	108.478	95.5563	100	7.34529
	KM206	25°C
		Luminescence (RLU)					% max signal
	Time (h)	1	2	3	µ	σ	1	2	3	µ	σ
	0	1985.23	2257.51	1933.24	2058.66	174.162	-0.00391532	0.0106022	-0.00668683	2.08167e-17	0.00928572
	0.5	83228.5	84899	92227.5	86785	4786.75	4.3277	4.41677	4.8075	4.51732	0.255213
	1	409327	468231	396279	424612	38334.3	21.7142	24.8547	21.0185	22.5291	2.04385
	1.5	1276883	1.04449e+06	1.06099e+06	1.12745e+06	129672	67.9693	55.579	56.4584	60.0022	6.91369
	2	1.59047e+06	1.48374e+06	1.9356e+06	1.66994e+06	236179	84.6886	78.9984	103.09	88.9257	12.5923
	3	1.92635e+06	1.86612e+06	1.84046e+06	1.87765e+06	44089.8	102.597	99.3856	98.0175	100	2.35072

## Sheet: Fig S9
Source data for
Supplementary Figure 9 (1/1)
			Absorbance (OD520)
	[CP55940](M)		1	2	3	µ	σ
	0		0.00186667	0.00146667	0.00286667	0.00206667	0.00072111
	1e-12		0.00126667	0.00266667	0.00476667	0.0029	0.00176163
	1e-11		0.00306667	0.00486667	0.00316667	0.0037	0.0010116
	1e-10		0.00376667	0.00526667	0.00536667	0.0048	0.000896289
	1e-09		0.00936667	0.0106667	0.0121667	0.0107333	0.00140119
	1e-08		0.0107667	0.0124667	0.0165667	0.0132667	0.00298161
	1e-07		0.0111667	0.0123667	0.0144667	0.0126667	0.00167033
	1e-06		0.0123667	0.0129667	0.0140667	0.0131333	0.000862168

[truncated: 8 more sheets: Fig S10, Fig S11, Sheet1, Fig S12, Fig S13, Fig S14, Fig S15, Fig S16]
